# Supplementary material for: Landscape heterogeneity rather than crop diversity mediates bird diversity in agricultural landscapes
Source: PLoS One. 2018 Aug 1;13(8):e0200438. doi: 10.1371/journal.pone.0200438 (PMC6070203; doi:10.1371/journal.pone.0200438)
Supplement: S4 Table — (XLSX) [file pone.0200438.s004.xlsx]

## Sheet: Meta data
Data to: Landscape heterogeneity rather than crop diversity mediates bird diversity in agricultural landscapes
by Sarah Redlich, Emily A. Martin, Beate Wende, Ingolf Steffan-Dewenter
field ID	Individual field identification (geographic coordinates of fields removed for privacy protection)
closest habitat	Type of (semi)natural habitat in close proximity to survey point on field border
species richness	Number of species (either total or within different functional groups)
scale	Spatial scale at which landscape variables were measured (radius in m around a centroid placed halfway between the two bird observation points)
CropDiv	Landscape-level crop diversity calculated as Shannon Wiener index, based on 12 crop categories (cereals (excluding grain maize), 1- or 2-year old fallows, flowers and ornamental plants, temporary grassland and green fodder (green maize), legumes, maize, oilseed and fibre crops (excluding rape), rape and turnips, root crops, sunflowers, vegetables, other industrial crops)
LandHet	Perennial habitat diversity calculated as Shannon Wiener Index, based on 6 perennial habitat types: forest, seminatural habitat (orchard meadows, hedgerows, forest edges, field margins, old fallows), settlement, water, perennial crops, extensive permanent grassland
Pt.arable	Proportion of cropland
Pt.seminatural	Proportion of seminatural habitat
field size	Average field size

## Sheet: Total richness
field ID	closest habitat	species richness	scale	CropDiv	LandHet	Pt.arable	Pt.seminatural	field size
P1F2	shrubs	27	100	0.29943	0.424694	82.5072	7.59382	0.534348
P1F2	shrubs	27	1000	1.02559	0.720485	71.9141	13.5327	1.30258
P1F2	shrubs	27	2000	1.18267	0.791192	68.9048	12.049	1.51508
P1F2	shrubs	27	250	0.663707	0.387484	85.3653	9.84594	0.754938
P1F2	shrubs	27	3000	1.26454	0.852016	57.0852	12.1921	1.54038
P1F2	shrubs	27	500	0.94063	0.416041	83.7218	9.5621	1.03996
P2F3	shrubs	25	100	1.31467	0.976039	49.8826	21.5902	0.282281
P2F3	shrubs	25	1000	1.44029	0.73274	68.3419	17.7526	1.20197
P2F3	shrubs	25	2000	1.48339	0.945402	50.2898	17.6239	1.14724
P2F3	shrubs	25	250	1.09796	0.967003	43.9068	17.105	0.530937
P2F3	shrubs	25	3000	1.40852	0.91911	44.2525	18.2527	1.27415
P2F3	shrubs	25	500	1.44245	0.777538	61.0114	15.6773	0.895361
P2F4	forest edge	21	100	0.504246	0.46522	79.2667	8.16415	0.895365
P2F4	forest edge	21	1000	1.44286	0.852728	55.8168	13.4463	1.0997
P2F4	forest edge	21	2000	1.40216	0.913817	51.1021	12.7098	1.10098
P2F4	forest edge	21	250	1.23853	0.620011	67.3479	22.9542	0.773004
P2F4	forest edge	21	3000	1.4422	0.926898	46.8403	14.4851	1.24588
P2F4	forest edge	21	500	1.41886	0.636507	69.2456	20.4861	1.03356
P3F5	forest edge	16	100	0.69299	0.181129	93.2986	6.7014	0.845571
P3F5	forest edge	16	1000	1.37294	0.833728	62.7381	11.5725	1.66876
P3F5	forest edge	16	2000	1.46348	0.865373	52.7032	11.6109	2.20105
P3F5	forest edge	16	250	0.800338	0.136869	95.6267	4.37328	1.37381
P3F5	forest edge	16	3000	1.43176	0.788506	58.4146	10.3319	2.27695
P3F5	forest edge	16	500	1.07379	0.596137	79.1324	8.76569	1.56678
P4F7	shrubs	20	100	0.590004	0.179846	93.3737	6.62631	0.844636
P4F7	shrubs	20	1000	1.10422	0.547113	78.4109	13.5065	1.54503
P4F7	shrubs	20	2000	1.16181	0.782952	67.4262	17.1713	1.40324
P4F7	shrubs	20	250	0.493022	0.213044	92.4997	7.04845	2.12435
P4F7	shrubs	20	3000	1.18793	0.975705	60.0528	17.0382	1.35588
P4F7	shrubs	20	500	0.887104	0.402643	85.7592	8.70216	1.92052
P4F8	forest edge	18	100	0.687406	0.172464	93.7963	6.20368	0.848659
P4F8	forest edge	18	1000	1.06118	0.610966	75.2526	8.31079	1.24319
P4F8	forest edge	18	2000	1.11195	0.680306	72.9938	8.68346	1.58876
P4F8	forest edge	18	250	0.916911	0.27208	90.8568	6.67142	1.04339
P4F8	forest edge	18	3000	1.11902	0.692826	73.821	10.9769	1.86491
P4F8	forest edge	18	500	1.02055	0.464762	80.2418	8.02909	1.15741
P5F10	forest edge	26	100	0.86215	0.195643	92.4133	7.58667	1.043
P5F10	forest edge	26	1000	0.740429	1.1083	42.2323	23.6159	2.8185
P5F10	forest edge	26	2000	0.987872	1.08421	39.8586	30.1723	2.36538
P5F10	forest edge	26	250	0.71595	0.453586	72.5887	24.3491	1.66565
P5F10	forest edge	26	3000	1.13795	1.06467	37.8416	31.7664	1.89841
P5F10	forest edge	26	500	0.600833	0.674146	62.6098	26.6983	3.55041
P6F11	shrubs	23	100	1.20442	0.267603	86.7698	13.2302	0.559814
P6F11	shrubs	23	1000	0.933268	0.621268	64.5995	26.1517	1.79035
P6F11	shrubs	23	2000	1.01486	0.72401	63.7874	20.3446	2.24021
P6F11	shrubs	23	250	1.11824	0.307083	84.765	14.8452	1.29691
P6F11	shrubs	23	3000	1.08491	0.717761	65.2017	21.4139	2.49369
P6F11	shrubs	23	500	0.962635	0.418355	79.025	18.6516	1.4614
P6F12	forest edge	20	100	0	0.0836352	97.8118	2.18821	1.10652
P6F12	forest edge	20	1000	0.839202	0.699335	59.8363	19.8022	1.73213
P6F12	forest edge	20	2000	0.983762	0.83017	47.3163	22.0356	1.71844
P6F12	forest edge	20	250	0.239129	0.341017	76.3433	23.6567	1.03159
P6F12	forest edge	20	3000	1.02504	0.861955	47.0251	22.3997	1.79386
P6F12	forest edge	20	500	0.499692	0.420636	73.5544	24.7886	1.84121
P7F13	shrubs	26	100	0.690923	0.452704	37.6536	57.982	0.851512
P7F13	shrubs	26	1000	1.04827	0.943236	39.0755	29.2716	1.72718
P7F13	shrubs	26	2000	1.19864	0.961382	45.9704	21.4444	2.04628
P7F13	shrubs	26	250	0.478891	0.670744	32.3333	48.1548	0.928207
P7F13	shrubs	26	3000	1.20943	0.978621	46.0528	22.7738	1.88739
P7F13	shrubs	26	500	1.02141	0.85688	35.2135	42.5413	1.07022
P7F14	forest edge	22	100	0.582504	0.617549	55.9879	32.1654	0.633142
P7F14	forest edge	22	1000	0.856864	0.903106	31.1141	27.0708	1.85043
P7F14	forest edge	22	2000	1.1851	0.973312	41.4767	21.5942	2.37381
P7F14	forest edge	22	250	0.574289	0.614243	54.7298	37.3671	2.51403
P7F14	forest edge	22	3000	1.09195	0.952977	46.9386	22.0555	2.35087
P7F14	forest edge	22	500	0.752058	0.869513	29.5747	35.545	2.09739
P8F16	forest edge	31	100	0	0.441813	23.1244	69.6482	0.522248
P8F16	forest edge	31	1000	0.876271	1.31897	15.572	42.6419	0.661382
P8F16	forest edge	31	2000	1.20751	1.22358	31.6492	34.9518	0.839976
P8F16	forest edge	31	250	0.597218	0.406677	36.9006	60.2497	0.769958
P8F16	forest edge	31	3000	1.31519	1.18459	36.7437	30.5314	1.08401
P8F16	forest edge	31	500	0.680245	0.88949	27.9707	50.4056	1.25238
P9F17	shrubs	15	100	0.500402	0.090122	97.5776	2.42235	1.47175
P9F17	shrubs	15	1000	1.2627	0.371015	86.8136	7.91408	4.17601
P9F17	shrubs	15	2000	1.37332	0.426081	86.4263	7.30553	3.98557
P9F17	shrubs	15	250	0.676031	0.0518254	98.8363	1.16368	3.24321
P9F17	shrubs	15	3000	1.27641	0.550865	81.0424	10.0026	3.78674
P9F17	shrubs	15	500	0.850989	0.139791	95.4885	4.51152	4.27712
P9F18	shrubs	23	100	0	0.176218	93.5834	6.41661	1.4102
P9F18	shrubs	23	1000	0.777957	0.430493	83.7995	8.53706	3.1146
P9F18	shrubs	23	2000	1.03718	0.519736	81.3024	10.2188	2.2223
P9F18	shrubs	23	250	0	0.104943	97.0101	2.98987	4.45488
P9F18	shrubs	23	3000	1.16115	0.56409	81.7078	8.85474	2.23408
P9F18	shrubs	23	500	0.656535	0.195766	92.6005	7.34744	3.03049

## Sheet: Richness feeding guild
field ID	closest habitat	feeding guild	species richness	scale	CropDiv	LandHet	Pt.arable	Pt.seminatural	field size
P1F2	shrubs	Carnivore	5	100	0.29943	0.424694	82.5072	7.59382	0.534348
P1F2	shrubs	Carnivore	5	1000	1.02559	0.720485	71.9141	13.5327	1.30258
P1F2	shrubs	Carnivore	5	2000	1.18267	0.791192	68.9048	12.049	1.51508
P1F2	shrubs	Carnivore	5	250	0.663707	0.387484	85.3653	9.84594	0.754938
P1F2	shrubs	Carnivore	5	3000	1.26454	0.852016	57.0852	12.1921	1.54038
P1F2	shrubs	Carnivore	5	500	0.94063	0.416041	83.7218	9.5621	1.03996
P1F2	shrubs	Granivore	3	100	0.29943	0.424694	82.5072	7.59382	0.534348
P1F2	shrubs	Granivore	3	1000	1.02559	0.720485	71.9141	13.5327	1.30258
P1F2	shrubs	Granivore	3	2000	1.18267	0.791192	68.9048	12.049	1.51508
P1F2	shrubs	Granivore	3	250	0.663707	0.387484	85.3653	9.84594	0.754938
P1F2	shrubs	Granivore	3	3000	1.26454	0.852016	57.0852	12.1921	1.54038
P1F2	shrubs	Granivore	3	500	0.94063	0.416041	83.7218	9.5621	1.03996
P1F2	shrubs	Insectivore	15	100	0.29943	0.424694	82.5072	7.59382	0.534348
P1F2	shrubs	Insectivore	15	1000	1.02559	0.720485	71.9141	13.5327	1.30258
P1F2	shrubs	Insectivore	15	2000	1.18267	0.791192	68.9048	12.049	1.51508
P1F2	shrubs	Insectivore	15	250	0.663707	0.387484	85.3653	9.84594	0.754938
P1F2	shrubs	Insectivore	15	3000	1.26454	0.852016	57.0852	12.1921	1.54038
P1F2	shrubs	Insectivore	15	500	0.94063	0.416041	83.7218	9.5621	1.03996
P1F2	shrubs	Omnivore	4	100	0.29943	0.424694	82.5072	7.59382	0.534348
P1F2	shrubs	Omnivore	4	1000	1.02559	0.720485	71.9141	13.5327	1.30258
P1F2	shrubs	Omnivore	4	2000	1.18267	0.791192	68.9048	12.049	1.51508
P1F2	shrubs	Omnivore	4	250	0.663707	0.387484	85.3653	9.84594	0.754938
P1F2	shrubs	Omnivore	4	3000	1.26454	0.852016	57.0852	12.1921	1.54038
P1F2	shrubs	Omnivore	4	500	0.94063	0.416041	83.7218	9.5621	1.03996
P2F3	shrubs	Carnivore	2	100	1.31467	0.976039	49.8826	21.5902	0.282281
P2F3	shrubs	Carnivore	2	1000	1.44029	0.73274	68.3419	17.7526	1.20197
P2F3	shrubs	Carnivore	2	2000	1.48339	0.945402	50.2898	17.6239	1.14724
P2F3	shrubs	Carnivore	2	250	1.09796	0.967003	43.9068	17.105	0.530937
P2F3	shrubs	Carnivore	2	3000	1.40852	0.91911	44.2525	18.2527	1.27415
P2F3	shrubs	Carnivore	2	500	1.44245	0.777538	61.0114	15.6773	0.895361
P2F3	shrubs	Granivore	3	100	1.31467	0.976039	49.8826	21.5902	0.282281
P2F3	shrubs	Granivore	3	1000	1.44029	0.73274	68.3419	17.7526	1.20197
P2F3	shrubs	Granivore	3	2000	1.48339	0.945402	50.2898	17.6239	1.14724
P2F3	shrubs	Granivore	3	250	1.09796	0.967003	43.9068	17.105	0.530937
P2F3	shrubs	Granivore	3	3000	1.40852	0.91911	44.2525	18.2527	1.27415
P2F3	shrubs	Granivore	3	500	1.44245	0.777538	61.0114	15.6773	0.895361
P2F3	shrubs	Insectivore	17	100	1.31467	0.976039	49.8826	21.5902	0.282281
P2F3	shrubs	Insectivore	17	1000	1.44029	0.73274	68.3419	17.7526	1.20197
P2F3	shrubs	Insectivore	17	2000	1.48339	0.945402	50.2898	17.6239	1.14724
P2F3	shrubs	Insectivore	17	250	1.09796	0.967003	43.9068	17.105	0.530937
P2F3	shrubs	Insectivore	17	3000	1.40852	0.91911	44.2525	18.2527	1.27415
P2F3	shrubs	Insectivore	17	500	1.44245	0.777538	61.0114	15.6773	0.895361
P2F3	shrubs	Omnivore	3	100	1.31467	0.976039	49.8826	21.5902	0.282281
P2F3	shrubs	Omnivore	3	1000	1.44029	0.73274	68.3419	17.7526	1.20197
P2F3	shrubs	Omnivore	3	2000	1.48339	0.945402	50.2898	17.6239	1.14724
P2F3	shrubs	Omnivore	3	250	1.09796	0.967003	43.9068	17.105	0.530937
P2F3	shrubs	Omnivore	3	3000	1.40852	0.91911	44.2525	18.2527	1.27415
P2F3	shrubs	Omnivore	3	500	1.44245	0.777538	61.0114	15.6773	0.895361
P2F4	forest edge	Carnivore	1	100	0.504246	0.46522	79.2667	8.16415	0.895365
P2F4	forest edge	Carnivore	1	1000	1.44286	0.852728	55.8168	13.4463	1.0997
P2F4	forest edge	Carnivore	1	2000	1.40216	0.913817	51.1021	12.7098	1.10098
P2F4	forest edge	Carnivore	1	250	1.23853	0.620011	67.3479	22.9542	0.773004
P2F4	forest edge	Carnivore	1	3000	1.4422	0.926898	46.8403	14.4851	1.24588
P2F4	forest edge	Carnivore	1	500	1.41886	0.636507	69.2456	20.4861	1.03356
P2F4	forest edge	Granivore	1	100	0.504246	0.46522	79.2667	8.16415	0.895365
P2F4	forest edge	Granivore	1	1000	1.44286	0.852728	55.8168	13.4463	1.0997
P2F4	forest edge	Granivore	1	2000	1.40216	0.913817	51.1021	12.7098	1.10098
P2F4	forest edge	Granivore	1	250	1.23853	0.620011	67.3479	22.9542	0.773004
P2F4	forest edge	Granivore	1	3000	1.4422	0.926898	46.8403	14.4851	1.24588
P2F4	forest edge	Granivore	1	500	1.41886	0.636507	69.2456	20.4861	1.03356
P2F4	forest edge	Insectivore	17	100	0.504246	0.46522	79.2667	8.16415	0.895365
P2F4	forest edge	Insectivore	17	1000	1.44286	0.852728	55.8168	13.4463	1.0997
P2F4	forest edge	Insectivore	17	2000	1.40216	0.913817	51.1021	12.7098	1.10098
P2F4	forest edge	Insectivore	17	250	1.23853	0.620011	67.3479	22.9542	0.773004
P2F4	forest edge	Insectivore	17	3000	1.4422	0.926898	46.8403	14.4851	1.24588
P2F4	forest edge	Insectivore	17	500	1.41886	0.636507	69.2456	20.4861	1.03356
P2F4	forest edge	Omnivore	2	100	0.504246	0.46522	79.2667	8.16415	0.895365
P2F4	forest edge	Omnivore	2	1000	1.44286	0.852728	55.8168	13.4463	1.0997
P2F4	forest edge	Omnivore	2	2000	1.40216	0.913817	51.1021	12.7098	1.10098
P2F4	forest edge	Omnivore	2	250	1.23853	0.620011	67.3479	22.9542	0.773004
P2F4	forest edge	Omnivore	2	3000	1.4422	0.926898	46.8403	14.4851	1.24588
P2F4	forest edge	Omnivore	2	500	1.41886	0.636507	69.2456	20.4861	1.03356
P3F5	forest edge	Carnivore	2	100	0.69299	0.181129	93.2986	6.7014	0.845571
P3F5	forest edge	Carnivore	2	1000	1.37294	0.833728	62.7381	11.5725	1.66876
P3F5	forest edge	Carnivore	2	2000	1.46348	0.865373	52.7032	11.6109	2.20105
P3F5	forest edge	Carnivore	2	250	0.800338	0.136869	95.6267	4.37328	1.37381
P3F5	forest edge	Carnivore	2	3000	1.43176	0.788506	58.4146	10.3319	2.27695
P3F5	forest edge	Carnivore	2	500	1.07379	0.596137	79.1324	8.76569	1.56678
P3F5	forest edge	Granivore	1	100	0.69299	0.181129	93.2986	6.7014	0.845571
P3F5	forest edge	Granivore	1	1000	1.37294	0.833728	62.7381	11.5725	1.66876
P3F5	forest edge	Granivore	1	2000	1.46348	0.865373	52.7032	11.6109	2.20105
P3F5	forest edge	Granivore	1	250	0.800338	0.136869	95.6267	4.37328	1.37381
P3F5	forest edge	Granivore	1	3000	1.43176	0.788506	58.4146	10.3319	2.27695
P3F5	forest edge	Granivore	1	500	1.07379	0.596137	79.1324	8.76569	1.56678
P3F5	forest edge	Insectivore	12	100	0.69299	0.181129	93.2986	6.7014	0.845571
P3F5	forest edge	Insectivore	12	1000	1.37294	0.833728	62.7381	11.5725	1.66876
P3F5	forest edge	Insectivore	12	2000	1.46348	0.865373	52.7032	11.6109	2.20105
P3F5	forest edge	Insectivore	12	250	0.800338	0.136869	95.6267	4.37328	1.37381
P3F5	forest edge	Insectivore	12	3000	1.43176	0.788506	58.4146	10.3319	2.27695
P3F5	forest edge	Insectivore	12	500	1.07379	0.596137	79.1324	8.76569	1.56678
P3F5	forest edge	Omnivore	1	100	0.69299	0.181129	93.2986	6.7014	0.845571
P3F5	forest edge	Omnivore	1	1000	1.37294	0.833728	62.7381	11.5725	1.66876
P3F5	forest edge	Omnivore	1	2000	1.46348	0.865373	52.7032	11.6109	2.20105
P3F5	forest edge	Omnivore	1	250	0.800338	0.136869	95.6267	4.37328	1.37381
P3F5	forest edge	Omnivore	1	3000	1.43176	0.788506	58.4146	10.3319	2.27695
P3F5	forest edge	Omnivore	1	500	1.07379	0.596137	79.1324	8.76569	1.56678
P4F7	shrubs	Carnivore	2	100	0.590004	0.179846	93.3737	6.62631	0.844636
P4F7	shrubs	Carnivore	2	1000	1.10422	0.547113	78.4109	13.5065	1.54503
P4F7	shrubs	Carnivore	2	2000	1.16181	0.782952	67.4262	17.1713	1.40324
P4F7	shrubs	Carnivore	2	250	0.493022	0.213044	92.4997	7.04845	2.12435
P4F7	shrubs	Carnivore	2	3000	1.18793	0.975705	60.0528	17.0382	1.35588
P4F7	shrubs	Carnivore	2	500	0.887104	0.402643	85.7592	8.70216	1.92052
P4F7	shrubs	Granivore	4	100	0.590004	0.179846	93.3737	6.62631	0.844636
P4F7	shrubs	Granivore	4	1000	1.10422	0.547113	78.4109	13.5065	1.54503
P4F7	shrubs	Granivore	4	2000	1.16181	0.782952	67.4262	17.1713	1.40324
P4F7	shrubs	Granivore	4	250	0.493022	0.213044	92.4997	7.04845	2.12435
P4F7	shrubs	Granivore	4	3000	1.18793	0.975705	60.0528	17.0382	1.35588
P4F7	shrubs	Granivore	4	500	0.887104	0.402643	85.7592	8.70216	1.92052
P4F7	shrubs	Insectivore	13	100	0.590004	0.179846	93.3737	6.62631	0.844636
P4F7	shrubs	Insectivore	13	1000	1.10422	0.547113	78.4109	13.5065	1.54503
P4F7	shrubs	Insectivore	13	2000	1.16181	0.782952	67.4262	17.1713	1.40324
P4F7	shrubs	Insectivore	13	250	0.493022	0.213044	92.4997	7.04845	2.12435
P4F7	shrubs	Insectivore	13	3000	1.18793	0.975705	60.0528	17.0382	1.35588
P4F7	shrubs	Insectivore	13	500	0.887104	0.402643	85.7592	8.70216	1.92052
P4F7	shrubs	Omnivore	1	100	0.590004	0.179846	93.3737	6.62631	0.844636
P4F7	shrubs	Omnivore	1	1000	1.10422	0.547113	78.4109	13.5065	1.54503
P4F7	shrubs	Omnivore	1	2000	1.16181	0.782952	67.4262	17.1713	1.40324
P4F7	shrubs	Omnivore	1	250	0.493022	0.213044	92.4997	7.04845	2.12435
P4F7	shrubs	Omnivore	1	3000	1.18793	0.975705	60.0528	17.0382	1.35588
P4F7	shrubs	Omnivore	1	500	0.887104	0.402643	85.7592	8.70216	1.92052
P4F8	forest edge	Carnivore	2	100	0.687406	0.172464	93.7963	6.20368	0.848659
P4F8	forest edge	Carnivore	2	1000	1.06118	0.610966	75.2526	8.31079	1.24319
P4F8	forest edge	Carnivore	2	2000	1.11195	0.680306	72.9938	8.68346	1.58876
P4F8	forest edge	Carnivore	2	250	0.916911	0.27208	90.8568	6.67142	1.04339
P4F8	forest edge	Carnivore	2	3000	1.11902	0.692826	73.821	10.9769	1.86491
P4F8	forest edge	Carnivore	2	500	1.02055	0.464762	80.2418	8.02909	1.15741
P4F8	forest edge	Granivore	1	100	0.687406	0.172464	93.7963	6.20368	0.848659
P4F8	forest edge	Granivore	1	1000	1.06118	0.610966	75.2526	8.31079	1.24319
P4F8	forest edge	Granivore	1	2000	1.11195	0.680306	72.9938	8.68346	1.58876
P4F8	forest edge	Granivore	1	250	0.916911	0.27208	90.8568	6.67142	1.04339
P4F8	forest edge	Granivore	1	3000	1.11902	0.692826	73.821	10.9769	1.86491
P4F8	forest edge	Granivore	1	500	1.02055	0.464762	80.2418	8.02909	1.15741
P4F8	forest edge	Insectivore	15	100	0.687406	0.172464	93.7963	6.20368	0.848659
P4F8	forest edge	Insectivore	15	1000	1.06118	0.610966	75.2526	8.31079	1.24319
P4F8	forest edge	Insectivore	15	2000	1.11195	0.680306	72.9938	8.68346	1.58876
P4F8	forest edge	Insectivore	15	250	0.916911	0.27208	90.8568	6.67142	1.04339
P4F8	forest edge	Insectivore	15	3000	1.11902	0.692826	73.821	10.9769	1.86491
P4F8	forest edge	Insectivore	15	500	1.02055	0.464762	80.2418	8.02909	1.15741
P5F10	forest edge	Carnivore	2	100	0.86215	0.195643	92.4133	7.58667	1.043
P5F10	forest edge	Carnivore	2	1000	0.740429	1.1083	42.2323	23.6159	2.8185
P5F10	forest edge	Carnivore	2	2000	0.987872	1.08421	39.8586	30.1723	2.36538
P5F10	forest edge	Carnivore	2	250	0.71595	0.453586	72.5887	24.3491	1.66565
P5F10	forest edge	Carnivore	2	3000	1.13795	1.06467	37.8416	31.7664	1.89841
P5F10	forest edge	Carnivore	2	500	0.600833	0.674146	62.6098	26.6983	3.55041
P5F10	forest edge	Granivore	2	100	0.86215	0.195643	92.4133	7.58667	1.043
P5F10	forest edge	Granivore	2	1000	0.740429	1.1083	42.2323	23.6159	2.8185
P5F10	forest edge	Granivore	2	2000	0.987872	1.08421	39.8586	30.1723	2.36538
P5F10	forest edge	Granivore	2	250	0.71595	0.453586	72.5887	24.3491	1.66565
P5F10	forest edge	Granivore	2	3000	1.13795	1.06467	37.8416	31.7664	1.89841
P5F10	forest edge	Granivore	2	500	0.600833	0.674146	62.6098	26.6983	3.55041
P5F10	forest edge	Insectivore	19	100	0.86215	0.195643	92.4133	7.58667	1.043
P5F10	forest edge	Insectivore	19	1000	0.740429	1.1083	42.2323	23.6159	2.8185
P5F10	forest edge	Insectivore	19	2000	0.987872	1.08421	39.8586	30.1723	2.36538
P5F10	forest edge	Insectivore	19	250	0.71595	0.453586	72.5887	24.3491	1.66565
P5F10	forest edge	Insectivore	19	3000	1.13795	1.06467	37.8416	31.7664	1.89841
P5F10	forest edge	Insectivore	19	500	0.600833	0.674146	62.6098	26.6983	3.55041
P5F10	forest edge	Omnivore	3	100	0.86215	0.195643	92.4133	7.58667	1.043
P5F10	forest edge	Omnivore	3	1000	0.740429	1.1083	42.2323	23.6159	2.8185
P5F10	forest edge	Omnivore	3	2000	0.987872	1.08421	39.8586	30.1723	2.36538
P5F10	forest edge	Omnivore	3	250	0.71595	0.453586	72.5887	24.3491	1.66565
P5F10	forest edge	Omnivore	3	3000	1.13795	1.06467	37.8416	31.7664	1.89841
P5F10	forest edge	Omnivore	3	500	0.600833	0.674146	62.6098	26.6983	3.55041
P6F11	shrubs	Carnivore	2	100	1.20442	0.267603	86.7698	13.2302	0.559814
P6F11	shrubs	Carnivore	2	1000	0.933268	0.621268	64.5995	26.1517	1.79035
P6F11	shrubs	Carnivore	2	2000	1.01486	0.72401	63.7874	20.3446	2.24021
P6F11	shrubs	Carnivore	2	250	1.11824	0.307083	84.765	14.8452	1.29691
P6F11	shrubs	Carnivore	2	3000	1.08491	0.717761	65.2017	21.4139	2.49369
P6F11	shrubs	Carnivore	2	500	0.962635	0.418355	79.025	18.6516	1.4614
P6F11	shrubs	Granivore	3	100	1.20442	0.267603	86.7698	13.2302	0.559814
P6F11	shrubs	Granivore	3	1000	0.933268	0.621268	64.5995	26.1517	1.79035
P6F11	shrubs	Granivore	3	2000	1.01486	0.72401	63.7874	20.3446	2.24021
P6F11	shrubs	Granivore	3	250	1.11824	0.307083	84.765	14.8452	1.29691
P6F11	shrubs	Granivore	3	3000	1.08491	0.717761	65.2017	21.4139	2.49369
P6F11	shrubs	Granivore	3	500	0.962635	0.418355	79.025	18.6516	1.4614
P6F11	shrubs	Insectivore	14	100	1.20442	0.267603	86.7698	13.2302	0.559814
P6F11	shrubs	Insectivore	14	1000	0.933268	0.621268	64.5995	26.1517	1.79035
P6F11	shrubs	Insectivore	14	2000	1.01486	0.72401	63.7874	20.3446	2.24021
P6F11	shrubs	Insectivore	14	250	1.11824	0.307083	84.765	14.8452	1.29691
P6F11	shrubs	Insectivore	14	3000	1.08491	0.717761	65.2017	21.4139	2.49369
P6F11	shrubs	Insectivore	14	500	0.962635	0.418355	79.025	18.6516	1.4614
P6F11	shrubs	Omnivore	4	100	1.20442	0.267603	86.7698	13.2302	0.559814
P6F11	shrubs	Omnivore	4	1000	0.933268	0.621268	64.5995	26.1517	1.79035
P6F11	shrubs	Omnivore	4	2000	1.01486	0.72401	63.7874	20.3446	2.24021
P6F11	shrubs	Omnivore	4	250	1.11824	0.307083	84.765	14.8452	1.29691
P6F11	shrubs	Omnivore	4	3000	1.08491	0.717761	65.2017	21.4139	2.49369
P6F11	shrubs	Omnivore	4	500	0.962635	0.418355	79.025	18.6516	1.4614
P6F12	forest edge	Carnivore	2	100	0	0.0836352	97.8118	2.18821	1.10652
P6F12	forest edge	Carnivore	2	1000	0.839202	0.699335	59.8363	19.8022	1.73213
P6F12	forest edge	Carnivore	2	2000	0.983762	0.83017	47.3163	22.0356	1.71844
P6F12	forest edge	Carnivore	2	250	0.239129	0.341017	76.3433	23.6567	1.03159
P6F12	forest edge	Carnivore	2	3000	1.02504	0.861955	47.0251	22.3997	1.79386
P6F12	forest edge	Carnivore	2	500	0.499692	0.420636	73.5544	24.7886	1.84121
P6F12	forest edge	Granivore	1	100	0	0.0836352	97.8118	2.18821	1.10652
P6F12	forest edge	Granivore	1	1000	0.839202	0.699335	59.8363	19.8022	1.73213
P6F12	forest edge	Granivore	1	2000	0.983762	0.83017	47.3163	22.0356	1.71844
P6F12	forest edge	Granivore	1	250	0.239129	0.341017	76.3433	23.6567	1.03159
P6F12	forest edge	Granivore	1	3000	1.02504	0.861955	47.0251	22.3997	1.79386
P6F12	forest edge	Granivore	1	500	0.499692	0.420636	73.5544	24.7886	1.84121
P6F12	forest edge	Insectivore	16	100	0	0.0836352	97.8118	2.18821	1.10652
P6F12	forest edge	Insectivore	16	1000	0.839202	0.699335	59.8363	19.8022	1.73213
P6F12	forest edge	Insectivore	16	2000	0.983762	0.83017	47.3163	22.0356	1.71844
P6F12	forest edge	Insectivore	16	250	0.239129	0.341017	76.3433	23.6567	1.03159
P6F12	forest edge	Insectivore	16	3000	1.02504	0.861955	47.0251	22.3997	1.79386
P6F12	forest edge	Insectivore	16	500	0.499692	0.420636	73.5544	24.7886	1.84121
P6F12	forest edge	Omnivore	1	100	0	0.0836352	97.8118	2.18821	1.10652
P6F12	forest edge	Omnivore	1	1000	0.839202	0.699335	59.8363	19.8022	1.73213
P6F12	forest edge	Omnivore	1	2000	0.983762	0.83017	47.3163	22.0356	1.71844
P6F12	forest edge	Omnivore	1	250	0.239129	0.341017	76.3433	23.6567	1.03159
P6F12	forest edge	Omnivore	1	3000	1.02504	0.861955	47.0251	22.3997	1.79386
P6F12	forest edge	Omnivore	1	500	0.499692	0.420636	73.5544	24.7886	1.84121
P7F13	shrubs	Carnivore	2	100	0.690923	0.452704	37.6536	57.982	0.851512
P7F13	shrubs	Carnivore	2	1000	1.04827	0.943236	39.0755	29.2716	1.72718
P7F13	shrubs	Carnivore	2	2000	1.19864	0.961382	45.9704	21.4444	2.04628
P7F13	shrubs	Carnivore	2	250	0.478891	0.670744	32.3333	48.1548	0.928207
P7F13	shrubs	Carnivore	2	3000	1.20943	0.978621	46.0528	22.7738	1.88739
P7F13	shrubs	Carnivore	2	500	1.02141	0.85688	35.2135	42.5413	1.07022
P7F13	shrubs	Granivore	3	100	0.690923	0.452704	37.6536	57.982	0.851512
P7F13	shrubs	Granivore	3	1000	1.04827	0.943236	39.0755	29.2716	1.72718
P7F13	shrubs	Granivore	3	2000	1.19864	0.961382	45.9704	21.4444	2.04628
P7F13	shrubs	Granivore	3	250	0.478891	0.670744	32.3333	48.1548	0.928207
P7F13	shrubs	Granivore	3	3000	1.20943	0.978621	46.0528	22.7738	1.88739
P7F13	shrubs	Granivore	3	500	1.02141	0.85688	35.2135	42.5413	1.07022
P7F13	shrubs	Insectivore	17	100	0.690923	0.452704	37.6536	57.982	0.851512
P7F13	shrubs	Insectivore	17	1000	1.04827	0.943236	39.0755	29.2716	1.72718
P7F13	shrubs	Insectivore	17	2000	1.19864	0.961382	45.9704	21.4444	2.04628
P7F13	shrubs	Insectivore	17	250	0.478891	0.670744	32.3333	48.1548	0.928207
P7F13	shrubs	Insectivore	17	3000	1.20943	0.978621	46.0528	22.7738	1.88739
P7F13	shrubs	Insectivore	17	500	1.02141	0.85688	35.2135	42.5413	1.07022
P7F13	shrubs	Omnivore	4	100	0.690923	0.452704	37.6536	57.982	0.851512
P7F13	shrubs	Omnivore	4	1000	1.04827	0.943236	39.0755	29.2716	1.72718
P7F13	shrubs	Omnivore	4	2000	1.19864	0.961382	45.9704	21.4444	2.04628
P7F13	shrubs	Omnivore	4	250	0.478891	0.670744	32.3333	48.1548	0.928207
P7F13	shrubs	Omnivore	4	3000	1.20943	0.978621	46.0528	22.7738	1.88739
P7F13	shrubs	Omnivore	4	500	1.02141	0.85688	35.2135	42.5413	1.07022
P7F14	forest edge	Carnivore	1	100	0.582504	0.617549	55.9879	32.1654	0.633142
P7F14	forest edge	Carnivore	1	1000	0.856864	0.903106	31.1141	27.0708	1.85043
P7F14	forest edge	Carnivore	1	2000	1.1851	0.973312	41.4767	21.5942	2.37381
P7F14	forest edge	Carnivore	1	250	0.574289	0.614243	54.7298	37.3671	2.51403
P7F14	forest edge	Carnivore	1	3000	1.09195	0.952977	46.9386	22.0555	2.35087
P7F14	forest edge	Carnivore	1	500	0.752058	0.869513	29.5747	35.545	2.09739
P7F14	forest edge	Granivore	2	100	0.582504	0.617549	55.9879	32.1654	0.633142
P7F14	forest edge	Granivore	2	1000	0.856864	0.903106	31.1141	27.0708	1.85043
P7F14	forest edge	Granivore	2	2000	1.1851	0.973312	41.4767	21.5942	2.37381
P7F14	forest edge	Granivore	2	250	0.574289	0.614243	54.7298	37.3671	2.51403
P7F14	forest edge	Granivore	2	3000	1.09195	0.952977	46.9386	22.0555	2.35087
P7F14	forest edge	Granivore	2	500	0.752058	0.869513	29.5747	35.545	2.09739
P7F14	forest edge	Insectivore	18	100	0.582504	0.617549	55.9879	32.1654	0.633142
P7F14	forest edge	Insectivore	18	1000	0.856864	0.903106	31.1141	27.0708	1.85043
P7F14	forest edge	Insectivore	18	2000	1.1851	0.973312	41.4767	21.5942	2.37381
P7F14	forest edge	Insectivore	18	250	0.574289	0.614243	54.7298	37.3671	2.51403
P7F14	forest edge	Insectivore	18	3000	1.09195	0.952977	46.9386	22.0555	2.35087
P7F14	forest edge	Insectivore	18	500	0.752058	0.869513	29.5747	35.545	2.09739
P7F14	forest edge	Omnivore	1	100	0.582504	0.617549	55.9879	32.1654	0.633142
P7F14	forest edge	Omnivore	1	1000	0.856864	0.903106	31.1141	27.0708	1.85043
P7F14	forest edge	Omnivore	1	2000	1.1851	0.973312	41.4767	21.5942	2.37381
P7F14	forest edge	Omnivore	1	250	0.574289	0.614243	54.7298	37.3671	2.51403
P7F14	forest edge	Omnivore	1	3000	1.09195	0.952977	46.9386	22.0555	2.35087
P7F14	forest edge	Omnivore	1	500	0.752058	0.869513	29.5747	35.545	2.09739
P8F16	forest edge	Carnivore	2	100	0	0.441813	23.1244	69.6482	0.522248
P8F16	forest edge	Carnivore	2	1000	0.876271	1.31897	15.572	42.6419	0.661382
P8F16	forest edge	Carnivore	2	2000	1.20751	1.22358	31.6492	34.9518	0.839976
P8F16	forest edge	Carnivore	2	250	0.597218	0.406677	36.9006	60.2497	0.769958
P8F16	forest edge	Carnivore	2	3000	1.31519	1.18459	36.7437	30.5314	1.08401
P8F16	forest edge	Carnivore	2	500	0.680245	0.88949	27.9707	50.4056	1.25238
P8F16	forest edge	Granivore	3	100	0	0.441813	23.1244	69.6482	0.522248
P8F16	forest edge	Granivore	3	1000	0.876271	1.31897	15.572	42.6419	0.661382
P8F16	forest edge	Granivore	3	2000	1.20751	1.22358	31.6492	34.9518	0.839976
P8F16	forest edge	Granivore	3	250	0.597218	0.406677	36.9006	60.2497	0.769958
P8F16	forest edge	Granivore	3	3000	1.31519	1.18459	36.7437	30.5314	1.08401
P8F16	forest edge	Granivore	3	500	0.680245	0.88949	27.9707	50.4056	1.25238
P8F16	forest edge	Insectivore	23	100	0	0.441813	23.1244	69.6482	0.522248
P8F16	forest edge	Insectivore	23	1000	0.876271	1.31897	15.572	42.6419	0.661382
P8F16	forest edge	Insectivore	23	2000	1.20751	1.22358	31.6492	34.9518	0.839976
P8F16	forest edge	Insectivore	23	250	0.597218	0.406677	36.9006	60.2497	0.769958
P8F16	forest edge	Insectivore	23	3000	1.31519	1.18459	36.7437	30.5314	1.08401
P8F16	forest edge	Insectivore	23	500	0.680245	0.88949	27.9707	50.4056	1.25238
P8F16	forest edge	Omnivore	3	100	0	0.441813	23.1244	69.6482	0.522248
P8F16	forest edge	Omnivore	3	1000	0.876271	1.31897	15.572	42.6419	0.661382
P8F16	forest edge	Omnivore	3	2000	1.20751	1.22358	31.6492	34.9518	0.839976
P8F16	forest edge	Omnivore	3	250	0.597218	0.406677	36.9006	60.2497	0.769958
P8F16	forest edge	Omnivore	3	3000	1.31519	1.18459	36.7437	30.5314	1.08401
P8F16	forest edge	Omnivore	3	500	0.680245	0.88949	27.9707	50.4056	1.25238
P9F17	shrubs	Carnivore	3	100	0.500402	0.090122	97.5776	2.42235	1.47175
P9F17	shrubs	Carnivore	3	1000	1.2627	0.371015	86.8136	7.91408	4.17601
P9F17	shrubs	Carnivore	3	2000	1.37332	0.426081	86.4263	7.30553	3.98557
P9F17	shrubs	Carnivore	3	250	0.676031	0.0518254	98.8363	1.16368	3.24321
P9F17	shrubs	Carnivore	3	3000	1.27641	0.550865	81.0424	10.0026	3.78674
P9F17	shrubs	Carnivore	3	500	0.850989	0.139791	95.4885	4.51152	4.27712
P9F17	shrubs	Granivore	2	100	0.500402	0.090122	97.5776	2.42235	1.47175
P9F17	shrubs	Granivore	2	1000	1.2627	0.371015	86.8136	7.91408	4.17601
P9F17	shrubs	Granivore	2	2000	1.37332	0.426081	86.4263	7.30553	3.98557
P9F17	shrubs	Granivore	2	250	0.676031	0.0518254	98.8363	1.16368	3.24321
P9F17	shrubs	Granivore	2	3000	1.27641	0.550865	81.0424	10.0026	3.78674
P9F17	shrubs	Granivore	2	500	0.850989	0.139791	95.4885	4.51152	4.27712
P9F17	shrubs	Insectivore	8	100	0.500402	0.090122	97.5776	2.42235	1.47175
P9F17	shrubs	Insectivore	8	1000	1.2627	0.371015	86.8136	7.91408	4.17601
P9F17	shrubs	Insectivore	8	2000	1.37332	0.426081	86.4263	7.30553	3.98557
P9F17	shrubs	Insectivore	8	250	0.676031	0.0518254	98.8363	1.16368	3.24321
P9F17	shrubs	Insectivore	8	3000	1.27641	0.550865	81.0424	10.0026	3.78674
P9F17	shrubs	Insectivore	8	500	0.850989	0.139791	95.4885	4.51152	4.27712
P9F17	shrubs	Omnivore	2	100	0.500402	0.090122	97.5776	2.42235	1.47175
P9F17	shrubs	Omnivore	2	1000	1.2627	0.371015	86.8136	7.91408	4.17601
P9F17	shrubs	Omnivore	2	2000	1.37332	0.426081	86.4263	7.30553	3.98557
P9F17	shrubs	Omnivore	2	250	0.676031	0.0518254	98.8363	1.16368	3.24321
P9F17	shrubs	Omnivore	2	3000	1.27641	0.550865	81.0424	10.0026	3.78674
P9F17	shrubs	Omnivore	2	500	0.850989	0.139791	95.4885	4.51152	4.27712
P9F18	shrubs	Carnivore	3	100	0	0.176218	93.5834	6.41661	1.4102
P9F18	shrubs	Carnivore	3	1000	0.777957	0.430493	83.7995	8.53706	3.1146
P9F18	shrubs	Carnivore	3	2000	1.03718	0.519736	81.3024	10.2188	2.2223
P9F18	shrubs	Carnivore	3	250	0	0.104943	97.0101	2.98987	4.45488
P9F18	shrubs	Carnivore	3	3000	1.16115	0.56409	81.7078	8.85474	2.23408
P9F18	shrubs	Carnivore	3	500	0.656535	0.195766	92.6005	7.34744	3.03049
P9F18	shrubs	Granivore	3	100	0	0.176218	93.5834	6.41661	1.4102
P9F18	shrubs	Granivore	3	1000	0.777957	0.430493	83.7995	8.53706	3.1146
P9F18	shrubs	Granivore	3	2000	1.03718	0.519736	81.3024	10.2188	2.2223
P9F18	shrubs	Granivore	3	250	0	0.104943	97.0101	2.98987	4.45488
P9F18	shrubs	Granivore	3	3000	1.16115	0.56409	81.7078	8.85474	2.23408
P9F18	shrubs	Granivore	3	500	0.656535	0.195766	92.6005	7.34744	3.03049
P9F18	shrubs	Insectivore	15	100	0	0.176218	93.5834	6.41661	1.4102
P9F18	shrubs	Insectivore	15	1000	0.777957	0.430493	83.7995	8.53706	3.1146
P9F18	shrubs	Insectivore	15	2000	1.03718	0.519736	81.3024	10.2188	2.2223
P9F18	shrubs	Insectivore	15	250	0	0.104943	97.0101	2.98987	4.45488
P9F18	shrubs	Insectivore	15	3000	1.16115	0.56409	81.7078	8.85474	2.23408
P9F18	shrubs	Insectivore	15	500	0.656535	0.195766	92.6005	7.34744	3.03049
P9F18	shrubs	Omnivore	2	100	0	0.176218	93.5834	6.41661	1.4102
P9F18	shrubs	Omnivore	2	1000	0.777957	0.430493	83.7995	8.53706	3.1146
P9F18	shrubs	Omnivore	2	2000	1.03718	0.519736	81.3024	10.2188	2.2223
P9F18	shrubs	Omnivore	2	250	0	0.104943	97.0101	2.98987	4.45488
P9F18	shrubs	Omnivore	2	3000	1.16115	0.56409	81.7078	8.85474	2.23408
P9F18	shrubs	Omnivore	2	500	0.656535	0.195766	92.6005	7.34744	3.03049

## Sheet: Richness habitat preference
field ID	closest habitat	habitat preference	species richness	scale	CropDiv	LandHet	Pt.arable	Pt.seminatural	field size
P1F2	shrubs	Farmland	12	100	0.29943	0.424694	82.5072	7.59382	0.534348
P1F2	shrubs	Farmland	12	1000	1.02559	0.720485	71.9141	13.5327	1.30258
P1F2	shrubs	Farmland	12	2000	1.18267	0.791192	68.9048	12.049	1.51508
P1F2	shrubs	Farmland	12	250	0.663707	0.387484	85.3653	9.84594	0.754938
P1F2	shrubs	Farmland	12	3000	1.26454	0.852016	57.0852	12.1921	1.54038
P1F2	shrubs	Farmland	12	500	0.94063	0.416041	83.7218	9.5621	1.03996
P1F2	shrubs	Non-farmland	15	100	0.29943	0.424694	82.5072	7.59382	0.534348
P1F2	shrubs	Non-farmland	15	1000	1.02559	0.720485	71.9141	13.5327	1.30258
P1F2	shrubs	Non-farmland	15	2000	1.18267	0.791192	68.9048	12.049	1.51508
P1F2	shrubs	Non-farmland	15	250	0.663707	0.387484	85.3653	9.84594	0.754938
P1F2	shrubs	Non-farmland	15	3000	1.26454	0.852016	57.0852	12.1921	1.54038
P1F2	shrubs	Non-farmland	15	500	0.94063	0.416041	83.7218	9.5621	1.03996
P2F3	shrubs	Farmland	13	100	1.31467	0.976039	49.8826	21.5902	0.282281
P2F3	shrubs	Farmland	13	1000	1.44029	0.73274	68.3419	17.7526	1.20197
P2F3	shrubs	Farmland	13	2000	1.48339	0.945402	50.2898	17.6239	1.14724
P2F3	shrubs	Farmland	13	250	1.09796	0.967003	43.9068	17.105	0.530937
P2F3	shrubs	Farmland	13	3000	1.40852	0.91911	44.2525	18.2527	1.27415
P2F3	shrubs	Farmland	13	500	1.44245	0.777538	61.0114	15.6773	0.895361
P2F3	shrubs	Non-farmland	12	100	1.31467	0.976039	49.8826	21.5902	0.282281
P2F3	shrubs	Non-farmland	12	1000	1.44029	0.73274	68.3419	17.7526	1.20197
P2F3	shrubs	Non-farmland	12	2000	1.48339	0.945402	50.2898	17.6239	1.14724
P2F3	shrubs	Non-farmland	12	250	1.09796	0.967003	43.9068	17.105	0.530937
P2F3	shrubs	Non-farmland	12	3000	1.40852	0.91911	44.2525	18.2527	1.27415
P2F3	shrubs	Non-farmland	12	500	1.44245	0.777538	61.0114	15.6773	0.895361
P2F4	forest edge	Farmland	6	100	0.504246	0.46522	79.2667	8.16415	0.895365
P2F4	forest edge	Farmland	6	1000	1.44286	0.852728	55.8168	13.4463	1.0997
P2F4	forest edge	Farmland	6	2000	1.40216	0.913817	51.1021	12.7098	1.10098
P2F4	forest edge	Farmland	6	250	1.23853	0.620011	67.3479	22.9542	0.773004
P2F4	forest edge	Farmland	6	3000	1.4422	0.926898	46.8403	14.4851	1.24588
P2F4	forest edge	Farmland	6	500	1.41886	0.636507	69.2456	20.4861	1.03356
P2F4	forest edge	Non-farmland	15	100	0.504246	0.46522	79.2667	8.16415	0.895365
P2F4	forest edge	Non-farmland	15	1000	1.44286	0.852728	55.8168	13.4463	1.0997
P2F4	forest edge	Non-farmland	15	2000	1.40216	0.913817	51.1021	12.7098	1.10098
P2F4	forest edge	Non-farmland	15	250	1.23853	0.620011	67.3479	22.9542	0.773004
P2F4	forest edge	Non-farmland	15	3000	1.4422	0.926898	46.8403	14.4851	1.24588
P2F4	forest edge	Non-farmland	15	500	1.41886	0.636507	69.2456	20.4861	1.03356
P3F5	forest edge	Farmland	9	100	0.69299	0.181129	93.2986	6.7014	0.845571
P3F5	forest edge	Farmland	9	1000	1.37294	0.833728	62.7381	11.5725	1.66876
P3F5	forest edge	Farmland	9	2000	1.46348	0.865373	52.7032	11.6109	2.20105
P3F5	forest edge	Farmland	9	250	0.800338	0.136869	95.6267	4.37328	1.37381
P3F5	forest edge	Farmland	9	3000	1.43176	0.788506	58.4146	10.3319	2.27695
P3F5	forest edge	Farmland	9	500	1.07379	0.596137	79.1324	8.76569	1.56678
P3F5	forest edge	Non-farmland	7	100	0.69299	0.181129	93.2986	6.7014	0.845571
P3F5	forest edge	Non-farmland	7	1000	1.37294	0.833728	62.7381	11.5725	1.66876
P3F5	forest edge	Non-farmland	7	2000	1.46348	0.865373	52.7032	11.6109	2.20105
P3F5	forest edge	Non-farmland	7	250	0.800338	0.136869	95.6267	4.37328	1.37381
P3F5	forest edge	Non-farmland	7	3000	1.43176	0.788506	58.4146	10.3319	2.27695
P3F5	forest edge	Non-farmland	7	500	1.07379	0.596137	79.1324	8.76569	1.56678
P4F7	shrubs	Farmland	11	100	0.590004	0.179846	93.3737	6.62631	0.844636
P4F7	shrubs	Farmland	11	1000	1.10422	0.547113	78.4109	13.5065	1.54503
P4F7	shrubs	Farmland	11	2000	1.16181	0.782952	67.4262	17.1713	1.40324
P4F7	shrubs	Farmland	11	250	0.493022	0.213044	92.4997	7.04845	2.12435
P4F7	shrubs	Farmland	11	3000	1.18793	0.975705	60.0528	17.0382	1.35588
P4F7	shrubs	Farmland	11	500	0.887104	0.402643	85.7592	8.70216	1.92052
P4F7	shrubs	Non-farmland	9	100	0.590004	0.179846	93.3737	6.62631	0.844636
P4F7	shrubs	Non-farmland	9	1000	1.10422	0.547113	78.4109	13.5065	1.54503
P4F7	shrubs	Non-farmland	9	2000	1.16181	0.782952	67.4262	17.1713	1.40324
P4F7	shrubs	Non-farmland	9	250	0.493022	0.213044	92.4997	7.04845	2.12435
P4F7	shrubs	Non-farmland	9	3000	1.18793	0.975705	60.0528	17.0382	1.35588
P4F7	shrubs	Non-farmland	9	500	0.887104	0.402643	85.7592	8.70216	1.92052
P4F8	forest edge	Farmland	5	100	0.687406	0.172464	93.7963	6.20368	0.848659
P4F8	forest edge	Farmland	5	1000	1.06118	0.610966	75.2526	8.31079	1.24319
P4F8	forest edge	Farmland	5	2000	1.11195	0.680306	72.9938	8.68346	1.58876
P4F8	forest edge	Farmland	5	250	0.916911	0.27208	90.8568	6.67142	1.04339
P4F8	forest edge	Farmland	5	3000	1.11902	0.692826	73.821	10.9769	1.86491
P4F8	forest edge	Farmland	5	500	1.02055	0.464762	80.2418	8.02909	1.15741
P4F8	forest edge	Non-farmland	13	100	0.687406	0.172464	93.7963	6.20368	0.848659
P4F8	forest edge	Non-farmland	13	1000	1.06118	0.610966	75.2526	8.31079	1.24319
P4F8	forest edge	Non-farmland	13	2000	1.11195	0.680306	72.9938	8.68346	1.58876
P4F8	forest edge	Non-farmland	13	250	0.916911	0.27208	90.8568	6.67142	1.04339
P4F8	forest edge	Non-farmland	13	3000	1.11902	0.692826	73.821	10.9769	1.86491
P4F8	forest edge	Non-farmland	13	500	1.02055	0.464762	80.2418	8.02909	1.15741
P5F10	forest edge	Farmland	8	100	0.86215	0.195643	92.4133	7.58667	1.043
P5F10	forest edge	Farmland	8	1000	0.740429	1.1083	42.2323	23.6159	2.8185
P5F10	forest edge	Farmland	8	2000	0.987872	1.08421	39.8586	30.1723	2.36538
P5F10	forest edge	Farmland	8	250	0.71595	0.453586	72.5887	24.3491	1.66565
P5F10	forest edge	Farmland	8	3000	1.13795	1.06467	37.8416	31.7664	1.89841
P5F10	forest edge	Farmland	8	500	0.600833	0.674146	62.6098	26.6983	3.55041
P5F10	forest edge	Non-farmland	18	100	0.86215	0.195643	92.4133	7.58667	1.043
P5F10	forest edge	Non-farmland	18	1000	0.740429	1.1083	42.2323	23.6159	2.8185
P5F10	forest edge	Non-farmland	18	2000	0.987872	1.08421	39.8586	30.1723	2.36538
P5F10	forest edge	Non-farmland	18	250	0.71595	0.453586	72.5887	24.3491	1.66565
P5F10	forest edge	Non-farmland	18	3000	1.13795	1.06467	37.8416	31.7664	1.89841
P5F10	forest edge	Non-farmland	18	500	0.600833	0.674146	62.6098	26.6983	3.55041
P6F11	shrubs	Farmland	11	100	1.20442	0.267603	86.7698	13.2302	0.559814
P6F11	shrubs	Farmland	11	1000	0.933268	0.621268	64.5995	26.1517	1.79035
P6F11	shrubs	Farmland	11	2000	1.01486	0.72401	63.7874	20.3446	2.24021
P6F11	shrubs	Farmland	11	250	1.11824	0.307083	84.765	14.8452	1.29691
P6F11	shrubs	Farmland	11	3000	1.08491	0.717761	65.2017	21.4139	2.49369
P6F11	shrubs	Farmland	11	500	0.962635	0.418355	79.025	18.6516	1.4614
P6F11	shrubs	Non-farmland	12	100	1.20442	0.267603	86.7698	13.2302	0.559814
P6F11	shrubs	Non-farmland	12	1000	0.933268	0.621268	64.5995	26.1517	1.79035
P6F11	shrubs	Non-farmland	12	2000	1.01486	0.72401	63.7874	20.3446	2.24021
P6F11	shrubs	Non-farmland	12	250	1.11824	0.307083	84.765	14.8452	1.29691
P6F11	shrubs	Non-farmland	12	3000	1.08491	0.717761	65.2017	21.4139	2.49369
P6F11	shrubs	Non-farmland	12	500	0.962635	0.418355	79.025	18.6516	1.4614
P6F12	forest edge	Farmland	7	100	0	0.0836352	97.8118	2.18821	1.10652
P6F12	forest edge	Farmland	7	1000	0.839202	0.699335	59.8363	19.8022	1.73213
P6F12	forest edge	Farmland	7	2000	0.983762	0.83017	47.3163	22.0356	1.71844
P6F12	forest edge	Farmland	7	250	0.239129	0.341017	76.3433	23.6567	1.03159
P6F12	forest edge	Farmland	7	3000	1.02504	0.861955	47.0251	22.3997	1.79386
P6F12	forest edge	Farmland	7	500	0.499692	0.420636	73.5544	24.7886	1.84121
P6F12	forest edge	Non-farmland	13	100	0	0.0836352	97.8118	2.18821	1.10652
P6F12	forest edge	Non-farmland	13	1000	0.839202	0.699335	59.8363	19.8022	1.73213
P6F12	forest edge	Non-farmland	13	2000	0.983762	0.83017	47.3163	22.0356	1.71844
P6F12	forest edge	Non-farmland	13	250	0.239129	0.341017	76.3433	23.6567	1.03159
P6F12	forest edge	Non-farmland	13	3000	1.02504	0.861955	47.0251	22.3997	1.79386
P6F12	forest edge	Non-farmland	13	500	0.499692	0.420636	73.5544	24.7886	1.84121
P7F13	shrubs	Farmland	7	100	0.690923	0.452704	37.6536	57.982	0.851512
P7F13	shrubs	Farmland	7	1000	1.04827	0.943236	39.0755	29.2716	1.72718
P7F13	shrubs	Farmland	7	2000	1.19864	0.961382	45.9704	21.4444	2.04628
P7F13	shrubs	Farmland	7	250	0.478891	0.670744	32.3333	48.1548	0.928207
P7F13	shrubs	Farmland	7	3000	1.20943	0.978621	46.0528	22.7738	1.88739
P7F13	shrubs	Farmland	7	500	1.02141	0.85688	35.2135	42.5413	1.07022
P7F13	shrubs	Non-farmland	19	100	0.690923	0.452704	37.6536	57.982	0.851512
P7F13	shrubs	Non-farmland	19	1000	1.04827	0.943236	39.0755	29.2716	1.72718
P7F13	shrubs	Non-farmland	19	2000	1.19864	0.961382	45.9704	21.4444	2.04628
P7F13	shrubs	Non-farmland	19	250	0.478891	0.670744	32.3333	48.1548	0.928207
P7F13	shrubs	Non-farmland	19	3000	1.20943	0.978621	46.0528	22.7738	1.88739
P7F13	shrubs	Non-farmland	19	500	1.02141	0.85688	35.2135	42.5413	1.07022
P7F14	forest edge	Farmland	6	100	0.582504	0.617549	55.9879	32.1654	0.633142
P7F14	forest edge	Farmland	6	1000	0.856864	0.903106	31.1141	27.0708	1.85043
P7F14	forest edge	Farmland	6	2000	1.1851	0.973312	41.4767	21.5942	2.37381
P7F14	forest edge	Farmland	6	250	0.574289	0.614243	54.7298	37.3671	2.51403
P7F14	forest edge	Farmland	6	3000	1.09195	0.952977	46.9386	22.0555	2.35087
P7F14	forest edge	Farmland	6	500	0.752058	0.869513	29.5747	35.545	2.09739
P7F14	forest edge	Non-farmland	16	100	0.582504	0.617549	55.9879	32.1654	0.633142
P7F14	forest edge	Non-farmland	16	1000	0.856864	0.903106	31.1141	27.0708	1.85043
P7F14	forest edge	Non-farmland	16	2000	1.1851	0.973312	41.4767	21.5942	2.37381
P7F14	forest edge	Non-farmland	16	250	0.574289	0.614243	54.7298	37.3671	2.51403
P7F14	forest edge	Non-farmland	16	3000	1.09195	0.952977	46.9386	22.0555	2.35087
P7F14	forest edge	Non-farmland	16	500	0.752058	0.869513	29.5747	35.545	2.09739
P8F16	forest edge	Farmland	14	100	0	0.441813	23.1244	69.6482	0.522248
P8F16	forest edge	Farmland	14	1000	0.876271	1.31897	15.572	42.6419	0.661382
P8F16	forest edge	Farmland	14	2000	1.20751	1.22358	31.6492	34.9518	0.839976
P8F16	forest edge	Farmland	14	250	0.597218	0.406677	36.9006	60.2497	0.769958
P8F16	forest edge	Farmland	14	3000	1.31519	1.18459	36.7437	30.5314	1.08401
P8F16	forest edge	Farmland	14	500	0.680245	0.88949	27.9707	50.4056	1.25238
P8F16	forest edge	Non-farmland	17	100	0	0.441813	23.1244	69.6482	0.522248
P8F16	forest edge	Non-farmland	17	1000	0.876271	1.31897	15.572	42.6419	0.661382
P8F16	forest edge	Non-farmland	17	2000	1.20751	1.22358	31.6492	34.9518	0.839976
P8F16	forest edge	Non-farmland	17	250	0.597218	0.406677	36.9006	60.2497	0.769958
P8F16	forest edge	Non-farmland	17	3000	1.31519	1.18459	36.7437	30.5314	1.08401
P8F16	forest edge	Non-farmland	17	500	0.680245	0.88949	27.9707	50.4056	1.25238
P9F17	shrubs	Farmland	9	100	0.500402	0.090122	97.5776	2.42235	1.47175
P9F17	shrubs	Farmland	9	1000	1.2627	0.371015	86.8136	7.91408	4.17601
P9F17	shrubs	Farmland	9	2000	1.37332	0.426081	86.4263	7.30553	3.98557
P9F17	shrubs	Farmland	9	250	0.676031	0.0518254	98.8363	1.16368	3.24321
P9F17	shrubs	Farmland	9	3000	1.27641	0.550865	81.0424	10.0026	3.78674
P9F17	shrubs	Farmland	9	500	0.850989	0.139791	95.4885	4.51152	4.27712
P9F17	shrubs	Non-farmland	6	100	0.500402	0.090122	97.5776	2.42235	1.47175
P9F17	shrubs	Non-farmland	6	1000	1.2627	0.371015	86.8136	7.91408	4.17601
P9F17	shrubs	Non-farmland	6	2000	1.37332	0.426081	86.4263	7.30553	3.98557
P9F17	shrubs	Non-farmland	6	250	0.676031	0.0518254	98.8363	1.16368	3.24321
P9F17	shrubs	Non-farmland	6	3000	1.27641	0.550865	81.0424	10.0026	3.78674
P9F17	shrubs	Non-farmland	6	500	0.850989	0.139791	95.4885	4.51152	4.27712
P9F18	shrubs	Farmland	11	100	0	0.176218	93.5834	6.41661	1.4102
P9F18	shrubs	Farmland	11	1000	0.777957	0.430493	83.7995	8.53706	3.1146
P9F18	shrubs	Farmland	11	2000	1.03718	0.519736	81.3024	10.2188	2.2223
P9F18	shrubs	Farmland	11	250	0	0.104943	97.0101	2.98987	4.45488
P9F18	shrubs	Farmland	11	3000	1.16115	0.56409	81.7078	8.85474	2.23408
P9F18	shrubs	Farmland	11	500	0.656535	0.195766	92.6005	7.34744	3.03049
P9F18	shrubs	Non-farmland	12	100	0	0.176218	93.5834	6.41661	1.4102
P9F18	shrubs	Non-farmland	12	1000	0.777957	0.430493	83.7995	8.53706	3.1146
P9F18	shrubs	Non-farmland	12	2000	1.03718	0.519736	81.3024	10.2188	2.2223
P9F18	shrubs	Non-farmland	12	250	0	0.104943	97.0101	2.98987	4.45488
P9F18	shrubs	Non-farmland	12	3000	1.16115	0.56409	81.7078	8.85474	2.23408
P9F18	shrubs	Non-farmland	12	500	0.656535	0.195766	92.6005	7.34744	3.03049

## Sheet: Richness conservation status
field ID	closest habitat	conservation status	species richness	scale	CropDiv	LandHet	Pt.arable	Pt.seminatural	field size
P1F2	shrubs	Endangered	3	100	0.29943	0.424694	82.5072	7.59382	0.534348
P1F2	shrubs	Endangered	3	1000	1.02559	0.720485	71.9141	13.5327	1.30258
P1F2	shrubs	Endangered	3	2000	1.18267	0.791192	68.9048	12.049	1.51508
P1F2	shrubs	Endangered	3	250	0.663707	0.387484	85.3653	9.84594	0.754938
P1F2	shrubs	Endangered	3	3000	1.26454	0.852016	57.0852	12.1921	1.54038
P1F2	shrubs	Endangered	3	500	0.94063	0.416041	83.7218	9.5621	1.03996
P1F2	shrubs	Least concern	19	100	0.29943	0.424694	82.5072	7.59382	0.534348
P1F2	shrubs	Least concern	19	1000	1.02559	0.720485	71.9141	13.5327	1.30258
P1F2	shrubs	Least concern	19	2000	1.18267	0.791192	68.9048	12.049	1.51508
P1F2	shrubs	Least concern	19	250	0.663707	0.387484	85.3653	9.84594	0.754938
P1F2	shrubs	Least concern	19	3000	1.26454	0.852016	57.0852	12.1921	1.54038
P1F2	shrubs	Least concern	19	500	0.94063	0.416041	83.7218	9.5621	1.03996
P1F2	shrubs	Vulnerable	5	100	0.29943	0.424694	82.5072	7.59382	0.534348
P1F2	shrubs	Vulnerable	5	1000	1.02559	0.720485	71.9141	13.5327	1.30258
P1F2	shrubs	Vulnerable	5	2000	1.18267	0.791192	68.9048	12.049	1.51508
P1F2	shrubs	Vulnerable	5	250	0.663707	0.387484	85.3653	9.84594	0.754938
P1F2	shrubs	Vulnerable	5	3000	1.26454	0.852016	57.0852	12.1921	1.54038
P1F2	shrubs	Vulnerable	5	500	0.94063	0.416041	83.7218	9.5621	1.03996
P2F3	shrubs	Endangered	3	100	1.31467	0.976039	49.8826	21.5902	0.282281
P2F3	shrubs	Endangered	3	1000	1.44029	0.73274	68.3419	17.7526	1.20197
P2F3	shrubs	Endangered	3	2000	1.48339	0.945402	50.2898	17.6239	1.14724
P2F3	shrubs	Endangered	3	250	1.09796	0.967003	43.9068	17.105	0.530937
P2F3	shrubs	Endangered	3	3000	1.40852	0.91911	44.2525	18.2527	1.27415
P2F3	shrubs	Endangered	3	500	1.44245	0.777538	61.0114	15.6773	0.895361
P2F3	shrubs	Least concern	16	100	1.31467	0.976039	49.8826	21.5902	0.282281
P2F3	shrubs	Least concern	16	1000	1.44029	0.73274	68.3419	17.7526	1.20197
P2F3	shrubs	Least concern	16	2000	1.48339	0.945402	50.2898	17.6239	1.14724
P2F3	shrubs	Least concern	16	250	1.09796	0.967003	43.9068	17.105	0.530937
P2F3	shrubs	Least concern	16	3000	1.40852	0.91911	44.2525	18.2527	1.27415
P2F3	shrubs	Least concern	16	500	1.44245	0.777538	61.0114	15.6773	0.895361
P2F3	shrubs	Vulnerable	6	100	1.31467	0.976039	49.8826	21.5902	0.282281
P2F3	shrubs	Vulnerable	6	1000	1.44029	0.73274	68.3419	17.7526	1.20197
P2F3	shrubs	Vulnerable	6	2000	1.48339	0.945402	50.2898	17.6239	1.14724
P2F3	shrubs	Vulnerable	6	250	1.09796	0.967003	43.9068	17.105	0.530937
P2F3	shrubs	Vulnerable	6	3000	1.40852	0.91911	44.2525	18.2527	1.27415
P2F3	shrubs	Vulnerable	6	500	1.44245	0.777538	61.0114	15.6773	0.895361
P2F4	forest edge	Endangered	2	100	0.504246	0.46522	79.2667	8.16415	0.895365
P2F4	forest edge	Endangered	2	1000	1.44286	0.852728	55.8168	13.4463	1.0997
P2F4	forest edge	Endangered	2	2000	1.40216	0.913817	51.1021	12.7098	1.10098
P2F4	forest edge	Endangered	2	250	1.23853	0.620011	67.3479	22.9542	0.773004
P2F4	forest edge	Endangered	2	3000	1.4422	0.926898	46.8403	14.4851	1.24588
P2F4	forest edge	Endangered	2	500	1.41886	0.636507	69.2456	20.4861	1.03356
P2F4	forest edge	Least concern	18	100	0.504246	0.46522	79.2667	8.16415	0.895365
P2F4	forest edge	Least concern	18	1000	1.44286	0.852728	55.8168	13.4463	1.0997
P2F4	forest edge	Least concern	18	2000	1.40216	0.913817	51.1021	12.7098	1.10098
P2F4	forest edge	Least concern	18	250	1.23853	0.620011	67.3479	22.9542	0.773004
P2F4	forest edge	Least concern	18	3000	1.4422	0.926898	46.8403	14.4851	1.24588
P2F4	forest edge	Least concern	18	500	1.41886	0.636507	69.2456	20.4861	1.03356
P2F4	forest edge	Vulnerable	1	100	0.504246	0.46522	79.2667	8.16415	0.895365
P2F4	forest edge	Vulnerable	1	1000	1.44286	0.852728	55.8168	13.4463	1.0997
P2F4	forest edge	Vulnerable	1	2000	1.40216	0.913817	51.1021	12.7098	1.10098
P2F4	forest edge	Vulnerable	1	250	1.23853	0.620011	67.3479	22.9542	0.773004
P2F4	forest edge	Vulnerable	1	3000	1.4422	0.926898	46.8403	14.4851	1.24588
P2F4	forest edge	Vulnerable	1	500	1.41886	0.636507	69.2456	20.4861	1.03356
P3F5	forest edge	Endangered	4	100	0.69299	0.181129	93.2986	6.7014	0.845571
P3F5	forest edge	Endangered	4	1000	1.37294	0.833728	62.7381	11.5725	1.66876
P3F5	forest edge	Endangered	4	2000	1.46348	0.865373	52.7032	11.6109	2.20105
P3F5	forest edge	Endangered	4	250	0.800338	0.136869	95.6267	4.37328	1.37381
P3F5	forest edge	Endangered	4	3000	1.43176	0.788506	58.4146	10.3319	2.27695
P3F5	forest edge	Endangered	4	500	1.07379	0.596137	79.1324	8.76569	1.56678
P3F5	forest edge	Least concern	10	100	0.69299	0.181129	93.2986	6.7014	0.845571
P3F5	forest edge	Least concern	10	1000	1.37294	0.833728	62.7381	11.5725	1.66876
P3F5	forest edge	Least concern	10	2000	1.46348	0.865373	52.7032	11.6109	2.20105
P3F5	forest edge	Least concern	10	250	0.800338	0.136869	95.6267	4.37328	1.37381
P3F5	forest edge	Least concern	10	3000	1.43176	0.788506	58.4146	10.3319	2.27695
P3F5	forest edge	Least concern	10	500	1.07379	0.596137	79.1324	8.76569	1.56678
P3F5	forest edge	Vulnerable	2	100	0.69299	0.181129	93.2986	6.7014	0.845571
P3F5	forest edge	Vulnerable	2	1000	1.37294	0.833728	62.7381	11.5725	1.66876
P3F5	forest edge	Vulnerable	2	2000	1.46348	0.865373	52.7032	11.6109	2.20105
P3F5	forest edge	Vulnerable	2	250	0.800338	0.136869	95.6267	4.37328	1.37381
P3F5	forest edge	Vulnerable	2	3000	1.43176	0.788506	58.4146	10.3319	2.27695
P3F5	forest edge	Vulnerable	2	500	1.07379	0.596137	79.1324	8.76569	1.56678
P4F7	shrubs	Endangered	4	100	0.590004	0.179846	93.3737	6.62631	0.844636
P4F7	shrubs	Endangered	4	1000	1.10422	0.547113	78.4109	13.5065	1.54503
P4F7	shrubs	Endangered	4	2000	1.16181	0.782952	67.4262	17.1713	1.40324
P4F7	shrubs	Endangered	4	250	0.493022	0.213044	92.4997	7.04845	2.12435
P4F7	shrubs	Endangered	4	3000	1.18793	0.975705	60.0528	17.0382	1.35588
P4F7	shrubs	Endangered	4	500	0.887104	0.402643	85.7592	8.70216	1.92052
P4F7	shrubs	Least concern	14	100	0.590004	0.179846	93.3737	6.62631	0.844636
P4F7	shrubs	Least concern	14	1000	1.10422	0.547113	78.4109	13.5065	1.54503
P4F7	shrubs	Least concern	14	2000	1.16181	0.782952	67.4262	17.1713	1.40324
P4F7	shrubs	Least concern	14	250	0.493022	0.213044	92.4997	7.04845	2.12435
P4F7	shrubs	Least concern	14	3000	1.18793	0.975705	60.0528	17.0382	1.35588
P4F7	shrubs	Least concern	14	500	0.887104	0.402643	85.7592	8.70216	1.92052
P4F7	shrubs	Vulnerable	2	100	0.590004	0.179846	93.3737	6.62631	0.844636
P4F7	shrubs	Vulnerable	2	1000	1.10422	0.547113	78.4109	13.5065	1.54503
P4F7	shrubs	Vulnerable	2	2000	1.16181	0.782952	67.4262	17.1713	1.40324
P4F7	shrubs	Vulnerable	2	250	0.493022	0.213044	92.4997	7.04845	2.12435
P4F7	shrubs	Vulnerable	2	3000	1.18793	0.975705	60.0528	17.0382	1.35588
P4F7	shrubs	Vulnerable	2	500	0.887104	0.402643	85.7592	8.70216	1.92052
P4F8	forest edge	Endangered	1	100	0.687406	0.172464	93.7963	6.20368	0.848659
P4F8	forest edge	Endangered	1	1000	1.06118	0.610966	75.2526	8.31079	1.24319
P4F8	forest edge	Endangered	1	2000	1.11195	0.680306	72.9938	8.68346	1.58876
P4F8	forest edge	Endangered	1	250	0.916911	0.27208	90.8568	6.67142	1.04339
P4F8	forest edge	Endangered	1	3000	1.11902	0.692826	73.821	10.9769	1.86491
P4F8	forest edge	Endangered	1	500	1.02055	0.464762	80.2418	8.02909	1.15741
P4F8	forest edge	Least concern	15	100	0.687406	0.172464	93.7963	6.20368	0.848659
P4F8	forest edge	Least concern	15	1000	1.06118	0.610966	75.2526	8.31079	1.24319
P4F8	forest edge	Least concern	15	2000	1.11195	0.680306	72.9938	8.68346	1.58876
P4F8	forest edge	Least concern	15	250	0.916911	0.27208	90.8568	6.67142	1.04339
P4F8	forest edge	Least concern	15	3000	1.11902	0.692826	73.821	10.9769	1.86491
P4F8	forest edge	Least concern	15	500	1.02055	0.464762	80.2418	8.02909	1.15741
P4F8	forest edge	Vulnerable	2	100	0.687406	0.172464	93.7963	6.20368	0.848659
P4F8	forest edge	Vulnerable	2	1000	1.06118	0.610966	75.2526	8.31079	1.24319
P4F8	forest edge	Vulnerable	2	2000	1.11195	0.680306	72.9938	8.68346	1.58876
P4F8	forest edge	Vulnerable	2	250	0.916911	0.27208	90.8568	6.67142	1.04339
P4F8	forest edge	Vulnerable	2	3000	1.11902	0.692826	73.821	10.9769	1.86491
P4F8	forest edge	Vulnerable	2	500	1.02055	0.464762	80.2418	8.02909	1.15741
P5F10	forest edge	Endangered	3	100	0.86215	0.195643	92.4133	7.58667	1.043
P5F10	forest edge	Endangered	3	1000	0.740429	1.1083	42.2323	23.6159	2.8185
P5F10	forest edge	Endangered	3	2000	0.987872	1.08421	39.8586	30.1723	2.36538
P5F10	forest edge	Endangered	3	250	0.71595	0.453586	72.5887	24.3491	1.66565
P5F10	forest edge	Endangered	3	3000	1.13795	1.06467	37.8416	31.7664	1.89841
P5F10	forest edge	Endangered	3	500	0.600833	0.674146	62.6098	26.6983	3.55041
P5F10	forest edge	Least concern	20	100	0.86215	0.195643	92.4133	7.58667	1.043
P5F10	forest edge	Least concern	20	1000	0.740429	1.1083	42.2323	23.6159	2.8185
P5F10	forest edge	Least concern	20	2000	0.987872	1.08421	39.8586	30.1723	2.36538
P5F10	forest edge	Least concern	20	250	0.71595	0.453586	72.5887	24.3491	1.66565
P5F10	forest edge	Least concern	20	3000	1.13795	1.06467	37.8416	31.7664	1.89841
P5F10	forest edge	Least concern	20	500	0.600833	0.674146	62.6098	26.6983	3.55041
P5F10	forest edge	Vulnerable	3	100	0.86215	0.195643	92.4133	7.58667	1.043
P5F10	forest edge	Vulnerable	3	1000	0.740429	1.1083	42.2323	23.6159	2.8185
P5F10	forest edge	Vulnerable	3	2000	0.987872	1.08421	39.8586	30.1723	2.36538
P5F10	forest edge	Vulnerable	3	250	0.71595	0.453586	72.5887	24.3491	1.66565
P5F10	forest edge	Vulnerable	3	3000	1.13795	1.06467	37.8416	31.7664	1.89841
P5F10	forest edge	Vulnerable	3	500	0.600833	0.674146	62.6098	26.6983	3.55041
P6F11	shrubs	Endangered	2	100	1.20442	0.267603	86.7698	13.2302	0.559814
P6F11	shrubs	Endangered	2	1000	0.933268	0.621268	64.5995	26.1517	1.79035
P6F11	shrubs	Endangered	2	2000	1.01486	0.72401	63.7874	20.3446	2.24021
P6F11	shrubs	Endangered	2	250	1.11824	0.307083	84.765	14.8452	1.29691
P6F11	shrubs	Endangered	2	3000	1.08491	0.717761	65.2017	21.4139	2.49369
P6F11	shrubs	Endangered	2	500	0.962635	0.418355	79.025	18.6516	1.4614
P6F11	shrubs	Least concern	19	100	1.20442	0.267603	86.7698	13.2302	0.559814
P6F11	shrubs	Least concern	19	1000	0.933268	0.621268	64.5995	26.1517	1.79035
P6F11	shrubs	Least concern	19	2000	1.01486	0.72401	63.7874	20.3446	2.24021
P6F11	shrubs	Least concern	19	250	1.11824	0.307083	84.765	14.8452	1.29691
P6F11	shrubs	Least concern	19	3000	1.08491	0.717761	65.2017	21.4139	2.49369
P6F11	shrubs	Least concern	19	500	0.962635	0.418355	79.025	18.6516	1.4614
P6F11	shrubs	Vulnerable	2	100	1.20442	0.267603	86.7698	13.2302	0.559814
P6F11	shrubs	Vulnerable	2	1000	0.933268	0.621268	64.5995	26.1517	1.79035
P6F11	shrubs	Vulnerable	2	2000	1.01486	0.72401	63.7874	20.3446	2.24021
P6F11	shrubs	Vulnerable	2	250	1.11824	0.307083	84.765	14.8452	1.29691
P6F11	shrubs	Vulnerable	2	3000	1.08491	0.717761	65.2017	21.4139	2.49369
P6F11	shrubs	Vulnerable	2	500	0.962635	0.418355	79.025	18.6516	1.4614
P6F12	forest edge	Endangered	2	100	0	0.0836352	97.8118	2.18821	1.10652
P6F12	forest edge	Endangered	2	1000	0.839202	0.699335	59.8363	19.8022	1.73213
P6F12	forest edge	Endangered	2	2000	0.983762	0.83017	47.3163	22.0356	1.71844
P6F12	forest edge	Endangered	2	250	0.239129	0.341017	76.3433	23.6567	1.03159
P6F12	forest edge	Endangered	2	3000	1.02504	0.861955	47.0251	22.3997	1.79386
P6F12	forest edge	Endangered	2	500	0.499692	0.420636	73.5544	24.7886	1.84121
P6F12	forest edge	Least concern	16	100	0	0.0836352	97.8118	2.18821	1.10652
P6F12	forest edge	Least concern	16	1000	0.839202	0.699335	59.8363	19.8022	1.73213
P6F12	forest edge	Least concern	16	2000	0.983762	0.83017	47.3163	22.0356	1.71844
P6F12	forest edge	Least concern	16	250	0.239129	0.341017	76.3433	23.6567	1.03159
P6F12	forest edge	Least concern	16	3000	1.02504	0.861955	47.0251	22.3997	1.79386
P6F12	forest edge	Least concern	16	500	0.499692	0.420636	73.5544	24.7886	1.84121
P6F12	forest edge	Vulnerable	2	100	0	0.0836352	97.8118	2.18821	1.10652
P6F12	forest edge	Vulnerable	2	1000	0.839202	0.699335	59.8363	19.8022	1.73213
P6F12	forest edge	Vulnerable	2	2000	0.983762	0.83017	47.3163	22.0356	1.71844
P6F12	forest edge	Vulnerable	2	250	0.239129	0.341017	76.3433	23.6567	1.03159
P6F12	forest edge	Vulnerable	2	3000	1.02504	0.861955	47.0251	22.3997	1.79386
P6F12	forest edge	Vulnerable	2	500	0.499692	0.420636	73.5544	24.7886	1.84121
P7F13	shrubs	Endangered	2	100	0.690923	0.452704	37.6536	57.982	0.851512
P7F13	shrubs	Endangered	2	1000	1.04827	0.943236	39.0755	29.2716	1.72718
P7F13	shrubs	Endangered	2	2000	1.19864	0.961382	45.9704	21.4444	2.04628
P7F13	shrubs	Endangered	2	250	0.478891	0.670744	32.3333	48.1548	0.928207
P7F13	shrubs	Endangered	2	3000	1.20943	0.978621	46.0528	22.7738	1.88739
P7F13	shrubs	Endangered	2	500	1.02141	0.85688	35.2135	42.5413	1.07022
P7F13	shrubs	Least concern	21	100	0.690923	0.452704	37.6536	57.982	0.851512
P7F13	shrubs	Least concern	21	1000	1.04827	0.943236	39.0755	29.2716	1.72718
P7F13	shrubs	Least concern	21	2000	1.19864	0.961382	45.9704	21.4444	2.04628
P7F13	shrubs	Least concern	21	250	0.478891	0.670744	32.3333	48.1548	0.928207
P7F13	shrubs	Least concern	21	3000	1.20943	0.978621	46.0528	22.7738	1.88739
P7F13	shrubs	Least concern	21	500	1.02141	0.85688	35.2135	42.5413	1.07022
P7F13	shrubs	Vulnerable	3	100	0.690923	0.452704	37.6536	57.982	0.851512
P7F13	shrubs	Vulnerable	3	1000	1.04827	0.943236	39.0755	29.2716	1.72718
P7F13	shrubs	Vulnerable	3	2000	1.19864	0.961382	45.9704	21.4444	2.04628
P7F13	shrubs	Vulnerable	3	250	0.478891	0.670744	32.3333	48.1548	0.928207
P7F13	shrubs	Vulnerable	3	3000	1.20943	0.978621	46.0528	22.7738	1.88739
P7F13	shrubs	Vulnerable	3	500	1.02141	0.85688	35.2135	42.5413	1.07022
P7F14	forest edge	Endangered	2	100	0.582504	0.617549	55.9879	32.1654	0.633142
P7F14	forest edge	Endangered	2	1000	0.856864	0.903106	31.1141	27.0708	1.85043
P7F14	forest edge	Endangered	2	2000	1.1851	0.973312	41.4767	21.5942	2.37381
P7F14	forest edge	Endangered	2	250	0.574289	0.614243	54.7298	37.3671	2.51403
P7F14	forest edge	Endangered	2	3000	1.09195	0.952977	46.9386	22.0555	2.35087
P7F14	forest edge	Endangered	2	500	0.752058	0.869513	29.5747	35.545	2.09739
P7F14	forest edge	Least concern	19	100	0.582504	0.617549	55.9879	32.1654	0.633142
P7F14	forest edge	Least concern	19	1000	0.856864	0.903106	31.1141	27.0708	1.85043
P7F14	forest edge	Least concern	19	2000	1.1851	0.973312	41.4767	21.5942	2.37381
P7F14	forest edge	Least concern	19	250	0.574289	0.614243	54.7298	37.3671	2.51403
P7F14	forest edge	Least concern	19	3000	1.09195	0.952977	46.9386	22.0555	2.35087
P7F14	forest edge	Least concern	19	500	0.752058	0.869513	29.5747	35.545	2.09739
P7F14	forest edge	Vulnerable	1	100	0.582504	0.617549	55.9879	32.1654	0.633142
P7F14	forest edge	Vulnerable	1	1000	0.856864	0.903106	31.1141	27.0708	1.85043
P7F14	forest edge	Vulnerable	1	2000	1.1851	0.973312	41.4767	21.5942	2.37381
P7F14	forest edge	Vulnerable	1	250	0.574289	0.614243	54.7298	37.3671	2.51403
P7F14	forest edge	Vulnerable	1	3000	1.09195	0.952977	46.9386	22.0555	2.35087
P7F14	forest edge	Vulnerable	1	500	0.752058	0.869513	29.5747	35.545	2.09739
P8F16	forest edge	Endangered	5	100	0	0.441813	23.1244	69.6482	0.522248
P8F16	forest edge	Endangered	5	1000	0.876271	1.31897	15.572	42.6419	0.661382
P8F16	forest edge	Endangered	5	2000	1.20751	1.22358	31.6492	34.9518	0.839976
P8F16	forest edge	Endangered	5	250	0.597218	0.406677	36.9006	60.2497	0.769958
P8F16	forest edge	Endangered	5	3000	1.31519	1.18459	36.7437	30.5314	1.08401
P8F16	forest edge	Endangered	5	500	0.680245	0.88949	27.9707	50.4056	1.25238
P8F16	forest edge	Least concern	20	100	0	0.441813	23.1244	69.6482	0.522248
P8F16	forest edge	Least concern	20	1000	0.876271	1.31897	15.572	42.6419	0.661382
P8F16	forest edge	Least concern	20	2000	1.20751	1.22358	31.6492	34.9518	0.839976
P8F16	forest edge	Least concern	20	250	0.597218	0.406677	36.9006	60.2497	0.769958
P8F16	forest edge	Least concern	20	3000	1.31519	1.18459	36.7437	30.5314	1.08401
P8F16	forest edge	Least concern	20	500	0.680245	0.88949	27.9707	50.4056	1.25238
P8F16	forest edge	Vulnerable	6	100	0	0.441813	23.1244	69.6482	0.522248
P8F16	forest edge	Vulnerable	6	1000	0.876271	1.31897	15.572	42.6419	0.661382
P8F16	forest edge	Vulnerable	6	2000	1.20751	1.22358	31.6492	34.9518	0.839976
P8F16	forest edge	Vulnerable	6	250	0.597218	0.406677	36.9006	60.2497	0.769958
P8F16	forest edge	Vulnerable	6	3000	1.31519	1.18459	36.7437	30.5314	1.08401
P8F16	forest edge	Vulnerable	6	500	0.680245	0.88949	27.9707	50.4056	1.25238
P9F17	shrubs	Endangered	3	100	0.500402	0.090122	97.5776	2.42235	1.47175
P9F17	shrubs	Endangered	3	1000	1.2627	0.371015	86.8136	7.91408	4.17601
P9F17	shrubs	Endangered	3	2000	1.37332	0.426081	86.4263	7.30553	3.98557
P9F17	shrubs	Endangered	3	250	0.676031	0.0518254	98.8363	1.16368	3.24321
P9F17	shrubs	Endangered	3	3000	1.27641	0.550865	81.0424	10.0026	3.78674
P9F17	shrubs	Endangered	3	500	0.850989	0.139791	95.4885	4.51152	4.27712
P9F17	shrubs	Least concern	12	100	0.500402	0.090122	97.5776	2.42235	1.47175
P9F17	shrubs	Least concern	12	1000	1.2627	0.371015	86.8136	7.91408	4.17601
P9F17	shrubs	Least concern	12	2000	1.37332	0.426081	86.4263	7.30553	3.98557
P9F17	shrubs	Least concern	12	250	0.676031	0.0518254	98.8363	1.16368	3.24321
P9F17	shrubs	Least concern	12	3000	1.27641	0.550865	81.0424	10.0026	3.78674
P9F17	shrubs	Least concern	12	500	0.850989	0.139791	95.4885	4.51152	4.27712
P9F18	shrubs	Endangered	5	100	0	0.176218	93.5834	6.41661	1.4102
P9F18	shrubs	Endangered	5	1000	0.777957	0.430493	83.7995	8.53706	3.1146
P9F18	shrubs	Endangered	5	2000	1.03718	0.519736	81.3024	10.2188	2.2223
P9F18	shrubs	Endangered	5	250	0	0.104943	97.0101	2.98987	4.45488
P9F18	shrubs	Endangered	5	3000	1.16115	0.56409	81.7078	8.85474	2.23408
P9F18	shrubs	Endangered	5	500	0.656535	0.195766	92.6005	7.34744	3.03049
P9F18	shrubs	Least concern	16	100	0	0.176218	93.5834	6.41661	1.4102
P9F18	shrubs	Least concern	16	1000	0.777957	0.430493	83.7995	8.53706	3.1146
P9F18	shrubs	Least concern	16	2000	1.03718	0.519736	81.3024	10.2188	2.2223
P9F18	shrubs	Least concern	16	250	0	0.104943	97.0101	2.98987	4.45488
P9F18	shrubs	Least concern	16	3000	1.16115	0.56409	81.7078	8.85474	2.23408
P9F18	shrubs	Least concern	16	500	0.656535	0.195766	92.6005	7.34744	3.03049
P9F18	shrubs	Vulnerable	2	100	0	0.176218	93.5834	6.41661	1.4102
P9F18	shrubs	Vulnerable	2	1000	0.777957	0.430493	83.7995	8.53706	3.1146
P9F18	shrubs	Vulnerable	2	2000	1.03718	0.519736	81.3024	10.2188	2.2223
P9F18	shrubs	Vulnerable	2	250	0	0.104943	97.0101	2.98987	4.45488
P9F18	shrubs	Vulnerable	2	3000	1.16115	0.56409	81.7078	8.85474	2.23408
P9F18	shrubs	Vulnerable	2	500	0.656535	0.195766	92.6005	7.34744	3.03049

## Sheet: Richness nesting behviour
field ID	closest habitat	nesting behaviour	species richness	scale	CropDiv	LandHet	Pt.arable	Pt.seminatural	field size
P1F2	shrubs	Crop	4	100	0.29943	0.424694	82.5072	7.59382	0.534348
P1F2	shrubs	Crop	4	1000	1.02559	0.720485	71.9141	13.5327	1.30258
P1F2	shrubs	Crop	4	2000	1.18267	0.791192	68.9048	12.049	1.51508
P1F2	shrubs	Crop	4	250	0.663707	0.387484	85.3653	9.84594	0.754938
P1F2	shrubs	Crop	4	3000	1.26454	0.852016	57.0852	12.1921	1.54038
P1F2	shrubs	Crop	4	500	0.94063	0.416041	83.7218	9.5621	1.03996
P1F2	shrubs	Non-crop	8	100	0.29943	0.424694	82.5072	7.59382	0.534348
P1F2	shrubs	Non-crop	8	1000	1.02559	0.720485	71.9141	13.5327	1.30258
P1F2	shrubs	Non-crop	8	2000	1.18267	0.791192	68.9048	12.049	1.51508
P1F2	shrubs	Non-crop	8	250	0.663707	0.387484	85.3653	9.84594	0.754938
P1F2	shrubs	Non-crop	8	3000	1.26454	0.852016	57.0852	12.1921	1.54038
P1F2	shrubs	Non-crop	8	500	0.94063	0.416041	83.7218	9.5621	1.03996
P2F3	shrubs	Crop	1	100	1.31467	0.976039	49.8826	21.5902	0.282281
P2F3	shrubs	Crop	1	1000	1.44029	0.73274	68.3419	17.7526	1.20197
P2F3	shrubs	Crop	1	2000	1.48339	0.945402	50.2898	17.6239	1.14724
P2F3	shrubs	Crop	1	250	1.09796	0.967003	43.9068	17.105	0.530937
P2F3	shrubs	Crop	1	3000	1.40852	0.91911	44.2525	18.2527	1.27415
P2F3	shrubs	Crop	1	500	1.44245	0.777538	61.0114	15.6773	0.895361
P2F3	shrubs	Non-crop	12	100	1.31467	0.976039	49.8826	21.5902	0.282281
P2F3	shrubs	Non-crop	12	1000	1.44029	0.73274	68.3419	17.7526	1.20197
P2F3	shrubs	Non-crop	12	2000	1.48339	0.945402	50.2898	17.6239	1.14724
P2F3	shrubs	Non-crop	12	250	1.09796	0.967003	43.9068	17.105	0.530937
P2F3	shrubs	Non-crop	12	3000	1.40852	0.91911	44.2525	18.2527	1.27415
P2F3	shrubs	Non-crop	12	500	1.44245	0.777538	61.0114	15.6773	0.895361
P2F4	forest edge	Crop	2	100	0.504246	0.46522	79.2667	8.16415	0.895365
P2F4	forest edge	Crop	2	1000	1.44286	0.852728	55.8168	13.4463	1.0997
P2F4	forest edge	Crop	2	2000	1.40216	0.913817	51.1021	12.7098	1.10098
P2F4	forest edge	Crop	2	250	1.23853	0.620011	67.3479	22.9542	0.773004
P2F4	forest edge	Crop	2	3000	1.4422	0.926898	46.8403	14.4851	1.24588
P2F4	forest edge	Crop	2	500	1.41886	0.636507	69.2456	20.4861	1.03356
P2F4	forest edge	Non-crop	4	100	0.504246	0.46522	79.2667	8.16415	0.895365
P2F4	forest edge	Non-crop	4	1000	1.44286	0.852728	55.8168	13.4463	1.0997
P2F4	forest edge	Non-crop	4	2000	1.40216	0.913817	51.1021	12.7098	1.10098
P2F4	forest edge	Non-crop	4	250	1.23853	0.620011	67.3479	22.9542	0.773004
P2F4	forest edge	Non-crop	4	3000	1.4422	0.926898	46.8403	14.4851	1.24588
P2F4	forest edge	Non-crop	4	500	1.41886	0.636507	69.2456	20.4861	1.03356
P3F5	forest edge	Crop	3	100	0.69299	0.181129	93.2986	6.7014	0.845571
P3F5	forest edge	Crop	3	1000	1.37294	0.833728	62.7381	11.5725	1.66876
P3F5	forest edge	Crop	3	2000	1.46348	0.865373	52.7032	11.6109	2.20105
P3F5	forest edge	Crop	3	250	0.800338	0.136869	95.6267	4.37328	1.37381
P3F5	forest edge	Crop	3	3000	1.43176	0.788506	58.4146	10.3319	2.27695
P3F5	forest edge	Crop	3	500	1.07379	0.596137	79.1324	8.76569	1.56678
P3F5	forest edge	Non-crop	6	100	0.69299	0.181129	93.2986	6.7014	0.845571
P3F5	forest edge	Non-crop	6	1000	1.37294	0.833728	62.7381	11.5725	1.66876
P3F5	forest edge	Non-crop	6	2000	1.46348	0.865373	52.7032	11.6109	2.20105
P3F5	forest edge	Non-crop	6	250	0.800338	0.136869	95.6267	4.37328	1.37381
P3F5	forest edge	Non-crop	6	3000	1.43176	0.788506	58.4146	10.3319	2.27695
P3F5	forest edge	Non-crop	6	500	1.07379	0.596137	79.1324	8.76569	1.56678
P4F7	shrubs	Crop	4	100	0.590004	0.179846	93.3737	6.62631	0.844636
P4F7	shrubs	Crop	4	1000	1.10422	0.547113	78.4109	13.5065	1.54503
P4F7	shrubs	Crop	4	2000	1.16181	0.782952	67.4262	17.1713	1.40324
P4F7	shrubs	Crop	4	250	0.493022	0.213044	92.4997	7.04845	2.12435
P4F7	shrubs	Crop	4	3000	1.18793	0.975705	60.0528	17.0382	1.35588
P4F7	shrubs	Crop	4	500	0.887104	0.402643	85.7592	8.70216	1.92052
P4F7	shrubs	Non-crop	7	100	0.590004	0.179846	93.3737	6.62631	0.844636
P4F7	shrubs	Non-crop	7	1000	1.10422	0.547113	78.4109	13.5065	1.54503
P4F7	shrubs	Non-crop	7	2000	1.16181	0.782952	67.4262	17.1713	1.40324
P4F7	shrubs	Non-crop	7	250	0.493022	0.213044	92.4997	7.04845	2.12435
P4F7	shrubs	Non-crop	7	3000	1.18793	0.975705	60.0528	17.0382	1.35588
P4F7	shrubs	Non-crop	7	500	0.887104	0.402643	85.7592	8.70216	1.92052
P4F8	forest edge	Crop	2	100	0.687406	0.172464	93.7963	6.20368	0.848659
P4F8	forest edge	Crop	2	1000	1.06118	0.610966	75.2526	8.31079	1.24319
P4F8	forest edge	Crop	2	2000	1.11195	0.680306	72.9938	8.68346	1.58876
P4F8	forest edge	Crop	2	250	0.916911	0.27208	90.8568	6.67142	1.04339
P4F8	forest edge	Crop	2	3000	1.11902	0.692826	73.821	10.9769	1.86491
P4F8	forest edge	Crop	2	500	1.02055	0.464762	80.2418	8.02909	1.15741
P4F8	forest edge	Non-crop	3	100	0.687406	0.172464	93.7963	6.20368	0.848659
P4F8	forest edge	Non-crop	3	1000	1.06118	0.610966	75.2526	8.31079	1.24319
P4F8	forest edge	Non-crop	3	2000	1.11195	0.680306	72.9938	8.68346	1.58876
P4F8	forest edge	Non-crop	3	250	0.916911	0.27208	90.8568	6.67142	1.04339
P4F8	forest edge	Non-crop	3	3000	1.11902	0.692826	73.821	10.9769	1.86491
P4F8	forest edge	Non-crop	3	500	1.02055	0.464762	80.2418	8.02909	1.15741
P5F10	forest edge	Crop	2	100	0.86215	0.195643	92.4133	7.58667	1.043
P5F10	forest edge	Crop	2	1000	0.740429	1.1083	42.2323	23.6159	2.8185
P5F10	forest edge	Crop	2	2000	0.987872	1.08421	39.8586	30.1723	2.36538
P5F10	forest edge	Crop	2	250	0.71595	0.453586	72.5887	24.3491	1.66565
P5F10	forest edge	Crop	2	3000	1.13795	1.06467	37.8416	31.7664	1.89841
P5F10	forest edge	Crop	2	500	0.600833	0.674146	62.6098	26.6983	3.55041
P5F10	forest edge	Non-crop	6	100	0.86215	0.195643	92.4133	7.58667	1.043
P5F10	forest edge	Non-crop	6	1000	0.740429	1.1083	42.2323	23.6159	2.8185
P5F10	forest edge	Non-crop	6	2000	0.987872	1.08421	39.8586	30.1723	2.36538
P5F10	forest edge	Non-crop	6	250	0.71595	0.453586	72.5887	24.3491	1.66565
P5F10	forest edge	Non-crop	6	3000	1.13795	1.06467	37.8416	31.7664	1.89841
P5F10	forest edge	Non-crop	6	500	0.600833	0.674146	62.6098	26.6983	3.55041
P6F11	shrubs	Crop	3	100	1.20442	0.267603	86.7698	13.2302	0.559814
P6F11	shrubs	Crop	3	1000	0.933268	0.621268	64.5995	26.1517	1.79035
P6F11	shrubs	Crop	3	2000	1.01486	0.72401	63.7874	20.3446	2.24021
P6F11	shrubs	Crop	3	250	1.11824	0.307083	84.765	14.8452	1.29691
P6F11	shrubs	Crop	3	3000	1.08491	0.717761	65.2017	21.4139	2.49369
P6F11	shrubs	Crop	3	500	0.962635	0.418355	79.025	18.6516	1.4614
P6F11	shrubs	Non-crop	8	100	1.20442	0.267603	86.7698	13.2302	0.559814
P6F11	shrubs	Non-crop	8	1000	0.933268	0.621268	64.5995	26.1517	1.79035
P6F11	shrubs	Non-crop	8	2000	1.01486	0.72401	63.7874	20.3446	2.24021
P6F11	shrubs	Non-crop	8	250	1.11824	0.307083	84.765	14.8452	1.29691
P6F11	shrubs	Non-crop	8	3000	1.08491	0.717761	65.2017	21.4139	2.49369
P6F11	shrubs	Non-crop	8	500	0.962635	0.418355	79.025	18.6516	1.4614
P6F12	forest edge	Crop	3	100	0	0.0836352	97.8118	2.18821	1.10652
P6F12	forest edge	Crop	3	1000	0.839202	0.699335	59.8363	19.8022	1.73213
P6F12	forest edge	Crop	3	2000	0.983762	0.83017	47.3163	22.0356	1.71844
P6F12	forest edge	Crop	3	250	0.239129	0.341017	76.3433	23.6567	1.03159
P6F12	forest edge	Crop	3	3000	1.02504	0.861955	47.0251	22.3997	1.79386
P6F12	forest edge	Crop	3	500	0.499692	0.420636	73.5544	24.7886	1.84121
P6F12	forest edge	Non-crop	4	100	0	0.0836352	97.8118	2.18821	1.10652
P6F12	forest edge	Non-crop	4	1000	0.839202	0.699335	59.8363	19.8022	1.73213
P6F12	forest edge	Non-crop	4	2000	0.983762	0.83017	47.3163	22.0356	1.71844
P6F12	forest edge	Non-crop	4	250	0.239129	0.341017	76.3433	23.6567	1.03159
P6F12	forest edge	Non-crop	4	3000	1.02504	0.861955	47.0251	22.3997	1.79386
P6F12	forest edge	Non-crop	4	500	0.499692	0.420636	73.5544	24.7886	1.84121
P7F13	shrubs	Crop	1	100	0.690923	0.452704	37.6536	57.982	0.851512
P7F13	shrubs	Crop	1	1000	1.04827	0.943236	39.0755	29.2716	1.72718
P7F13	shrubs	Crop	1	2000	1.19864	0.961382	45.9704	21.4444	2.04628
P7F13	shrubs	Crop	1	250	0.478891	0.670744	32.3333	48.1548	0.928207
P7F13	shrubs	Crop	1	3000	1.20943	0.978621	46.0528	22.7738	1.88739
P7F13	shrubs	Crop	1	500	1.02141	0.85688	35.2135	42.5413	1.07022
P7F13	shrubs	Non-crop	6	100	0.690923	0.452704	37.6536	57.982	0.851512
P7F13	shrubs	Non-crop	6	1000	1.04827	0.943236	39.0755	29.2716	1.72718
P7F13	shrubs	Non-crop	6	2000	1.19864	0.961382	45.9704	21.4444	2.04628
P7F13	shrubs	Non-crop	6	250	0.478891	0.670744	32.3333	48.1548	0.928207
P7F13	shrubs	Non-crop	6	3000	1.20943	0.978621	46.0528	22.7738	1.88739
P7F13	shrubs	Non-crop	6	500	1.02141	0.85688	35.2135	42.5413	1.07022
P7F14	forest edge	Crop	2	100	0.582504	0.617549	55.9879	32.1654	0.633142
P7F14	forest edge	Crop	2	1000	0.856864	0.903106	31.1141	27.0708	1.85043
P7F14	forest edge	Crop	2	2000	1.1851	0.973312	41.4767	21.5942	2.37381
P7F14	forest edge	Crop	2	250	0.574289	0.614243	54.7298	37.3671	2.51403
P7F14	forest edge	Crop	2	3000	1.09195	0.952977	46.9386	22.0555	2.35087
P7F14	forest edge	Crop	2	500	0.752058	0.869513	29.5747	35.545	2.09739
P7F14	forest edge	Non-crop	4	100	0.582504	0.617549	55.9879	32.1654	0.633142
P7F14	forest edge	Non-crop	4	1000	0.856864	0.903106	31.1141	27.0708	1.85043
P7F14	forest edge	Non-crop	4	2000	1.1851	0.973312	41.4767	21.5942	2.37381
P7F14	forest edge	Non-crop	4	250	0.574289	0.614243	54.7298	37.3671	2.51403
P7F14	forest edge	Non-crop	4	3000	1.09195	0.952977	46.9386	22.0555	2.35087
P7F14	forest edge	Non-crop	4	500	0.752058	0.869513	29.5747	35.545	2.09739
P8F16	forest edge	Crop	2	100	0	0.441813	23.1244	69.6482	0.522248
P8F16	forest edge	Crop	2	1000	0.876271	1.31897	15.572	42.6419	0.661382
P8F16	forest edge	Crop	2	2000	1.20751	1.22358	31.6492	34.9518	0.839976
P8F16	forest edge	Crop	2	250	0.597218	0.406677	36.9006	60.2497	0.769958
P8F16	forest edge	Crop	2	3000	1.31519	1.18459	36.7437	30.5314	1.08401
P8F16	forest edge	Crop	2	500	0.680245	0.88949	27.9707	50.4056	1.25238
P8F16	forest edge	Non-crop	12	100	0	0.441813	23.1244	69.6482	0.522248
P8F16	forest edge	Non-crop	12	1000	0.876271	1.31897	15.572	42.6419	0.661382
P8F16	forest edge	Non-crop	12	2000	1.20751	1.22358	31.6492	34.9518	0.839976
P8F16	forest edge	Non-crop	12	250	0.597218	0.406677	36.9006	60.2497	0.769958
P8F16	forest edge	Non-crop	12	3000	1.31519	1.18459	36.7437	30.5314	1.08401
P8F16	forest edge	Non-crop	12	500	0.680245	0.88949	27.9707	50.4056	1.25238
P9F17	shrubs	Crop	2	100	0.500402	0.090122	97.5776	2.42235	1.47175
P9F17	shrubs	Crop	2	1000	1.2627	0.371015	86.8136	7.91408	4.17601
P9F17	shrubs	Crop	2	2000	1.37332	0.426081	86.4263	7.30553	3.98557
P9F17	shrubs	Crop	2	250	0.676031	0.0518254	98.8363	1.16368	3.24321
P9F17	shrubs	Crop	2	3000	1.27641	0.550865	81.0424	10.0026	3.78674
P9F17	shrubs	Crop	2	500	0.850989	0.139791	95.4885	4.51152	4.27712
P9F17	shrubs	Non-crop	7	100	0.500402	0.090122	97.5776	2.42235	1.47175
P9F17	shrubs	Non-crop	7	1000	1.2627	0.371015	86.8136	7.91408	4.17601
P9F17	shrubs	Non-crop	7	2000	1.37332	0.426081	86.4263	7.30553	3.98557
P9F17	shrubs	Non-crop	7	250	0.676031	0.0518254	98.8363	1.16368	3.24321
P9F17	shrubs	Non-crop	7	3000	1.27641	0.550865	81.0424	10.0026	3.78674
P9F17	shrubs	Non-crop	7	500	0.850989	0.139791	95.4885	4.51152	4.27712
P9F18	shrubs	Crop	5	100	0	0.176218	93.5834	6.41661	1.4102
P9F18	shrubs	Crop	5	1000	0.777957	0.430493	83.7995	8.53706	3.1146
P9F18	shrubs	Crop	5	2000	1.03718	0.519736	81.3024	10.2188	2.2223
P9F18	shrubs	Crop	5	250	0	0.104943	97.0101	2.98987	4.45488
P9F18	shrubs	Crop	5	3000	1.16115	0.56409	81.7078	8.85474	2.23408
P9F18	shrubs	Crop	5	500	0.656535	0.195766	92.6005	7.34744	3.03049
P9F18	shrubs	Non-crop	6	100	0	0.176218	93.5834	6.41661	1.4102
P9F18	shrubs	Non-crop	6	1000	0.777957	0.430493	83.7995	8.53706	3.1146
P9F18	shrubs	Non-crop	6	2000	1.03718	0.519736	81.3024	10.2188	2.2223
P9F18	shrubs	Non-crop	6	250	0	0.104943	97.0101	2.98987	4.45488
P9F18	shrubs	Non-crop	6	3000	1.16115	0.56409	81.7078	8.85474	2.23408
P9F18	shrubs	Non-crop	6	500	0.656535	0.195766	92.6005	7.34744	3.03049
